# Supplementary material for: Bypass of Candida albicans Filamentation/Biofilm Regulators through Diminished Expression of Protein Kinase Cak1
Source: PLoS Genet. 2016 Dec 9;12(12):e1006487. doi: 10.1371/journal.pgen.1006487 (PMC5147786; doi:10.1371/journal.pgen.1006487)
Supplement: S2 Table — NanoString measurements of target gene expression are provided as normalized numbers following RNA extraction from cells grown for 4hr at 30°C in YPD. WT, in addition, was also analyzed following growth for 5 hr 37°C in RPMI. (XLSX) [file pgen.1006487.s003.xlsx]

## Sheet: Sheet1
S2 Table. NanoString expression data for DX mutants.
Orf19	Gene	WT 4hr YPD 30°	WT 5hr 37° RPMI	cln3 4hr YPD 30°	cak1 4hr YPD 30°	kin28 4hr YPD 30°	gin4 4hr YPD 30°	dbf2 4hr YPD 30°	ctk1 4hr YPD 30°	ipl1 4hr YPD 30°	snf1 4hr YPD 30°	sak1 4hr YPD 30°	ire1 4hr YPD 30°	mck1 4hr YPD 30°	cdc28 4hr YPD 30°	cmk2 4hr YPD 30°	cdc7 4hr YPD 30°	sha3 4hr YPD 30°		Orf19	Gene	WT 37° 5 hr YPD + serum	cln3 37° 5 hr YPD+serum	cak1 37° 5 hr YPD+serum	kin28 37° 5 hr YPD+serum	gin4 37° 5 hr YPD+serum	dbf2 37° 5 hr YPD+serum	ctk1 37° 5 hr YPD+serum	ipl1 37° 5 hr YPD+serum	snf1 37° 5 hr YPD+serum	sak1 37° 5 hr YPD+serum	ire1 37° 5 hr YPD+serum	mck1 37° 5 hr YPD+serum	cdc28 37° 5 hr YPD+serum	cmk2 37° 5 hr YPD+serum	cdc7 37° 5 hr YPD+serum	sha3 37° 5 hr YPD+serum
		DAY286	DAY286	CW994	CW1003	CW1041	CW900	CW914	CW1005	CW1038	CW927	CW995	CW906	CW1006	CW991	CW999	CW993	CW1010				DAY286	CW994	CW1003	CW1041	CW900	CW914	CW1005	CW1038	CW927	CW995	CW906	CW1006	CW991	CW999	CW993	CW1010
orf19_6124	ACE2	2568.54	573.749	1258.19	960.119	1584.97	2040.11	1501.62	1548.79	2286.59	1126.68	1884.1	1890.59	2047.72	2502.5	2052.7	2564.87	2160.73		orf19_6124	ACE2	878.825	965.439	652.878	1258.79	1205.25	1363.43	1180.29	1229.62	839.987	624.51	1969.46	752.261	716.082	749.381	863.79	846.801
orf19_2608	ADH5	141.122	3251.54	619.268	640.441	649.907	1784.52	1074.13	365.115	709.274	1096.88	465.4	1045.92	172.791	190.364	206.889	249.251	208.183		orf19_2608	ADH5	1483.69	1922.83	320.592	1058.8	1428.93	1761.81	655.361	1073.48	1725.24	1757.59	4866.2	1472.93	4732.52	1902.14	2907.74	2729.42
orf19_2903	AGO1	1408.54	1667.44	3653.91	1855.05	2330.28	1319.89	1227.61	1873.65	1776.73	2116.48	1672.12	1620.18	1376.36	1308.03	1433.51	1536.82	1493.03		orf19_2903	AGO1	1242.69	2667.7	793.75	1344.65	1043.12	796.756	1115.89	901.722	1403.2	1393.2	1494.48	1104.48	1666.6	1326.19	1488.61	1406.87
orf19_1221	ALG2	1836.97	377.06	1584.5	1202.69	1804.24	1485.01	1671.11	1920.33	1931.67	1311.04	1564.36	1662.22	1688.17	1680.2	1526.5	1768.6	1612.38		orf19_1221	ALG2	673.738	843.082	605.562	1041.63	880.986	1054.53	1156.68	1111.4	726.782	709.449	940.546	801.998	593.598	746.821	687.53	708.657
orf19_5741	ALS1	3572.21	2720.56	225.313	1636.73	1778.94	4613.57	3271.83	6128.55	5631.29	2957.3	5504.27	3578.97	2392.03	1824.34	1765.47	1979.31	1064.03		orf19_5741	ALS1	214.42	63.8617	54.9778	665.886	313.097	285.469	788.473	605.051	139.661	212.559	1002.23	467.039	143.216	190.492	97.7343	182.853
orf19_1097	ALS2	408.449	95.6983	179.611	198.608	523.404	397.657	408.419	612.493	343.546	267.237	324.477	308.27	325.142	356.951	269.279	387.877	365.161		orf19_1097	ALS2	134.086	105.721	106.595	929.513	208.19	270.556	506.147	124.356	137.552	125.921	167.013	146.291	121.527	112.844	114.682	149.656
orf19_1816	ALS3	891.785	38682.8	24487.8	38981.1	5324.18	2647.9	2094.83	4472.52	1408.3	757.947	718.824	812.778	798.444	928.782	671.873	940.166	926.409		orf19_1816	ALS3	33662.5	15400.3	43941.5	11691.8	6033.6	7736.41	37933.1	20377.1	38221.7	44403.5	4303.63	34354.7	18510.6	43071.4	26788.8	23726.2
orf19_4555	ALS4	1142.4	608.147	683.252	919.402	3784.01	4158.6	7238.79	4387.57	4195.4	1382.74	1534.75	1017.26	908.137	1049.29	844.918	1066.59	1142.52		orf19_4555	ALS4	337.283	602.661	211.98	3708.2	1135.02	2589.46	3052.45	1520.71	301.383	318.732	680.234	308.695	352.459	247.66	311.281	302.792
orf19_5736	ALS5	1520.72	165.377	600.073	811.109	680.478	846.476	1072.25	1533.86	1549.73	791.468	1209.09	1066.94	1235.18	1304.49	968.521	1279.52	1282.3		orf19_5736	ALS5	455.42	320.382	319.516	622.453	514.242	517.678	732.652	723.273	470.839	418.11	502.581	492.415	343.528	404.661	391.502	370.258
orf19_7414	ALS6	397.708	126.569	263.703	298.237	275.67	315.974	235.165	574.219	592.169	433.911	508.032	393.31	421.63	387.669	388.174	442.219	487.732		orf19_7414	ALS6	170	182.999	131.328	318.423	165.706	216.232	338.684	293.882	192.396	247.383	352.069	202.117	144.492	177.693	189.254	170.003
orf19_7400	ALS7	1264.13	519.064	807.563	1003.44	1120.07	1220.64	873.57	2366.54	1813.66	1396.71	1618.83	1227.47	1476.91	1538.42	1328.74	1639.95	1537.12		orf19_7400	ALS7	601.911	527.53	460.389	933.553	711.053	615.675	1017.12	884.992	663.499	587.987	1066.38	598.992	519.598	550.57	572.282	510.544
orf19_5742	ALS9	396.514	131.861	155.845	215.935	255.641	344.08	337.799	644.232	345.347	283.066	339.872	334.069	397.254	426.658	326.96	424.475	386.665		orf19_5742	ALS9	148.263	90.6944	115.198	242.668	149.233	216.232	415.975	163.392	136.145	116.578	260.775	127.005	124.078	142.709	125.981	130.38
orf19_4773	AOX2	185.279	1663.03	137.564	163.088	306.242	873.704	64.7351	1039.1	308.414	136.877	156.318	192.654	153.493	186.82	129.195	198.236	231.838		orf19_4773	AOX2	40.5212	204.465	125.952	324.483	83.3409	70.302	199.131	96.4736	55.2843	43.531	245.97	26.5176	29.664	35.1972	34.4612	42.5676
orf19_7469	ARG1	161.41	519.064	1322.17	364.945	1093.72	605.818	222.924	976.558	1083.11	227.198	133.817	185.965	133.18	119.476	163.333	157.203	166.251		orf19_7469	ARG1	118.965	365.461	489.423	1087.08	260.21	180.016	1057.92	636.28	160.052	147.156	1653.63	110.765	619.116	102.605	236.709	201.058
orf19_4766	ARG81	2104.3	677.826	1224.37	1392.42	1469.01	1503.46	1310.47	1942.73	1741.6	1300.8	1655.55	1774.02	1782.63	1977.93	1684.24	1886.15	1711.3		orf19_4766	ARG81	730.445	634.861	690.516	1001.23	933.006	767.996	1232.89	887.223	688.109	612.619	1036.78	720.796	642.081	676	658.153	708.657
orf19_2289	ARP3	4602.13	868.34	3362.33	3676.96	4507.18	3522.7	4671.05	4893.53	5446.62	4266.48	4393.47	4613.78	4676.28	4766.19	4549.49	4793.99	4840.1		orf19_2289	ARP3	1680.27	1757.54	1817.49	2617.33	2054.91	2362.57	1938.17	2410.73	1620.47	1608.1	2483.91	1596.76	1494.36	1564.25	1466.01	1558.94
orf19_723	BCR1	1905	1066.79	1099.14	1090.94	1640.84	2123.55	1638.15	1689.75	1939.78	2228.22	2208.58	2075	1666.84	1766.44	1524.15	1825.16	1668.29		orf19_723	BCR1	844.802	840.935	782.997	1236.57	1154.09	1188.74	1357.42	1119.21	814.674	770.605	2171.78	909.59	885.773	825.322	939.492	914.267
orf19_4056	BRG1	210.341	4014.48	1289.27	844.896	1298.23	1547.37	1569.41	784.257	669.638	294.24	176.449	226.097	198.183	223.445	138.612	234.834	222.161		orf19_4056	BRG1	1508.26	1380.81	1538.97	1349.7	971.154	1177.03	1751.39	1541.91	1671.1	1889.24	1490.78	1315.6	998.049	1632.51	1417.43	1248.38
orf19_793	CAK1	2254.67	485.547	1352.34	36.6028	2026.68	1631.69	2398.02	1895.12	2722.58	2229.15	2394.5	1998.56	2211.24	2344.18	2122.15	2385.21	2453.18		orf19_793	CAK1	790.931	831.276	14.1141	1161.83	1115.08	1125.9	951.642	1355.65	805.533	832.61	1018.27	796.922	631.875	764.74	731.595	784.69
orf19_1623	CAP1	2363.27	1791.81	1901.68	1664.45	2518.98	2133.21	1859.43	4931.8	3517.99	2475.9	2315.16	2457.2	1979.67	2283.93	2126.86	2279.85	2418.77		orf19_1623	CAP1	1119.83	1387.25	1529.3	2099.17	1239.93	1194.07	3620.32	2149.74	1211.95	1056	2381.51	1167.41	1345.09	1013.89	1259.25	1165.92
orf19_6229	CAT1	10791.2	19357.1	55066.4	10046.3	16202.3	19524.7	10863	9982.04	22299.8	11470.7	22230.3	9419.02	9386.96	7517.83	10999.2	9664.77	9187.08		orf19_6229	CAT1	2606.47	13548.9	4084.35	12436.2	5846.32	6910.9	6494.03	7531.08	1538.91	1337.14	7769.11	2127.62	2879.96	1568.52	1950.73	2235.74
orf19_548	CDC10	10142	1631.28	7816.49	7454.19	10686.8	7475.12	7864.02	7112.46	7895.02	10925.1	10604.7	8988.09	9275.23	9624.39	9532.47	9690.28	9079.56		orf19_548	CDC10	4109.18	4995.7	4712.36	6567.7	4670.66	5056.42	4257.97	5070.72	4235.44	4160.5	4394.92	4711.88	3132.58	4382.59	3898.64	4155.83
orf19_3856	CDC28	3631.88	450.267	1753.6	2944.03	2961.74	3633.37	3809.48	2865.03	3185.6	3196.6	3780.04	3790.13	3852.57	1011.48	3603.04	3765.93	3572.45		orf19_3856	CDC28	1018.7	899.967	1243.25	1729.48	1616.21	1304.85	1269.39	1207.31	997.49	932.837	2152.05	961.357	300.148	885.903	877.349	934.614
orf19_6010	CDC5	3267.89	414.104	1577.19	1681.78	2030.89	2118.28	1806.7	1892.32	2519	1888.35	2644.37	2361.65	2709.94	3126.31	2565.95	2999.6	2801.54		orf19_6010	CDC5	1038.55	1091.02	970.109	1199.2	1187.91	1400.71	994.582	1328.88	986.943	852.995	661.729	975.567	820.703	997.681	912.375	1068.47
orf19_3561	CDC7	2230.8	315.319	1047.04	1441.8	1738.88	1613.25	2062.81	1689.75	2383.88	2047.58	2292.66	1945.05	1941.07	2249.66	2026.8	408.949	2108.04		orf19_3561	CDC7	787.151	819.469	896.985	1226.47	1104.67	1396.45	1171.71	1292.08	836.471	832.61	1350.14	906.545	606.357	792.044	214.112	773.981
orf19_6000	CDR1	7281.37	1894.12	9811.86	7167.43	3975.87	9364.38	6622.04	9572.23	6120.43	9221.07	9309.19	6939.48	7891.89	7821.47	7224.03	7962.44	7668.92		orf19_6000	CDR1	2124.47	1966.83	1623.93	1477.98	2833.48	1527.47	2985.89	2011.45	2393.92	2412.47	2250.74	2467.66	2027.68	2200.79	1836.61	1865.21
orf19_5958	CDR2	546.886	137.153	379.788	196.009	425.365	588.252	284.128	549.948	591.268	422.737	561.322	452.552	431.787	458.557	390.528	557.556	490.958		orf19_5958	CDR2	226.706	303.209	105.52	463.872	247.205	272.687	402.019	261.538	247.241	242.287	523.554	188.922	231.251	185.372	218.631	234.256
orf19_3895	CHT2	71263.1	3967.73	37426.2	30176.5	9661.11	43710.9	8831.98	13527.5	16830.1	28562.7	61830.7	41368.3	68310.1	69272	71409.5	70712.6	66981.7		orf19_3895	CHT2	3945.68	129.333	763.64	875.979	2238.72	410.095	530.837	881.646	3867	4149.46	2422.23	3581.14	3107.06	3641.1	2926.94	3716.77
orf19_7586	CHT3	3368.14	257.988	712.501	591.059	765.868	615.479	792.593	892.543	1449.74	716.046	1538.31	2122.78	1870.99	3609.53	2591.85	2099.09	3403.64		orf19_7586	CHT3	933.641	239.884	251.769	346.705	379.857	265.23	236.703	354.108	657.874	466.525	611.147	481.249	1110.33	699.891	668.322	842.518
orf19_4393	CIT1	29086.4	20378.4	27826.9	13278.6	11397.4	20988	18093.6	15192.8	16795	16656.2	23814.7	24676.5	31053.3	32334.6	26076.5	30679.5	27100.8		orf19_4393	CIT1	5182.81	8015.99	5860.85	5372.79	6293.7	4200.01	5303.54	4637.98	3833.95	2774.3	5280.72	4962.59	3052.2	4099.3	3770.96	4267.2
orf19_1960	CLN3	4353.9	1262.6	26.0504	5034.51	2951.2	4201.64	3665.42	2406.68	3946.78	2799.01	3707.81	3953.53	4346.18	4783.91	3823.17	4765.15	4002.52		orf19_1960	CLN3	961.994	16.6362	1811.04	1381.01	1311.89	1551.97	1160.97	1883.19	1166.95	1107.81	1492.01	936.996	978.911	1045.46	1098.8	977.449
orf19_1754	CMK2	2189.03	1138.24	1806.62	1979.8	4872.98	2184.15	2833.98	2304	3217.12	2328.78	2112.66	2429.49	2013.19	2093.71	90.3482	2303.14	2092.99		orf19_1754	CMK2	1025.32	1192.98	1030.33	3040.55	1206.98	1669.14	1277.98	1732.62	1072.02	1058.55	1702.98	1012.11	955.945	21.545	966.609	979.591
orf19_2706	CRH11	898.945	298.561	2960.15	1848.12	1009.39	2514.4	2636.25	1148.32	2442.43	2246.84	1237.51	1724.33	1134.63	1316.3	1118.02	1196.35	1199.51		orf19_2706	CRH11	457.31	1216.59	686.214	498.215	685.909	364.292	496.486	703.198	639.593	522.584	3490.62	377.717	532.357	487.428	559.854	500.906
orf19_7114	CSA1	622.071	1152.35	579.05	688.089	401.119	466.166	492.222	825.331	840.792	498.16	661.981	587.278	684.689	778.735	608.305	779.359	746.853		orf19_7114	CSA1	269.235	208.758	387.264	336.604	235.067	289.729	432.077	446.678	238.1	212.559	406.352	245.763	344.804	204.144	215.241	224.618
orf19_4477	CSH1	690.096	17126.5	4813.84	19794.3	7365.09	6594.17	5538.26	7496.12	5492.57	7356.93	1899.5	9225.05	672.501	880.342	861.398	1061.05	853.297		orf19_4477	CSH1	1475.18	13313.8	14567	10483.7	7124.29	6645.67	12283.3	8416.63	1757.58	1006.73	11297.5	961.357	2594.16	1121.4	2105.52	2023.7
orf19_1619	CTK1	1373.93	468.789	759.118	859.624	1140.1	1080.99	951.723	69.1957	1445.23	1058.71	1237.51	1244.67	1430.19	1481.71	1166.29	1522.4	1595.18		orf19_1619	CTK1	493.224	406.246	478.67	618.412	484.764	423.942	54.2109	568.246	449.745	403.67	671.598	434.558	412.425	388.449	418.619	368.116
orf19_6514	CUP9	2667.6	2693.22	1519.61	1184.5	1159.08	4201.64	1980.89	2253.59	2190.2	2217.97	2464.37	1977.54	1838.49	2291.02	2042.11	2122.37	2116.64		orf19_6514	CUP9	356.185	229.151	221.659	832.546	660.766	616.74	890.454	806.921	372.4	309.389	1086.12	349.296	325.666	325.308	295.463	357.407
orf19_4777	DAK2	1816.69	679.59	2169.5	3569.53	3605.85	2750.66	3346.21	2902.37	2575.75	1937.7	2038.05	2168.64	1699.34	1785.35	1849.05	2017.02	1887.63		orf19_4777	DAK2	3583.7	2942.47	1746.52	2778.94	3729.1	3913.48	2354.68	2628.21	3173.7	3511.57	1970.69	2623.97	3445.17	3360.37	3507.7	3399.79
orf19_1223	DBF2	2346.57	920.379	1257.27	1274.6	2084.66	1450.76	216.333	1799.91	2800.05	1228.17	1642.52	1730.06	1875.06	2332.37	1691.31	2074.69	2008.05		orf19_1223	DBF2	783.37	1187.61	756.113	1286.07	938.208	137.408	1284.42	1402.49	722.563	533.626	872.693	674.104	667.599	678.56	688.659	813.604
orf19_4082	DDR48	642.359	26629.3	21626	15752.8	9812.91	17173.5	8149.32	6570.09	11154.1	67013.2	8541.81	33908.6	528.276	596.789	673.05	800.43	551.169		orf19_4082	DDR48	5898.25	15357.4	12210.8	6304.07	4969.78	9150.98	4554.25	12515.4	9107.49	5810.01	47471	7890.94	17917.4	5735.01	13990.7	12249.6
orf19_2075	DFG5	1303.52	429.981	1440.08	1204.43	2342.93	1640.47	2046.81	1945.53	2598.27	1663.01	1657.91	2108.44	1395.66	1429.72	1481.77	1519.07	1575.82		orf19_2075	DFG5	560.326	647.74	732.455	1305.26	708.452	801.017	957.01	1052.29	603.029	521.735	2342.04	532.001	585.943	507.053	464.944	503.048
orf19_3374	ECE1	154.25	117084	36719.6	16910.3	5075.39	1501.7	1358.49	1791.5	610.185	548.441	215.529	180.232	219.512	204.542	151.561	273.649	264.093		orf19_3374	ECE1	58532.8	45117	88467.9	14194.7	4015.21	6882.14	60425.8	34325.1	58938.2	67131.4	7380.49	55449	29508.6	72537.2	53815.4	53778.4
orf19_4255	ECM331	367.872	167.141	2643.89	6351.34	3406.61	2777.89	2209.7	1961.4	2936.07	9423.13	2167.13	9152.44	318.032	593.245	435.261	576.41	437.199		orf19_4255	ECM331	1331.53	1962.54	4570.41	2337.54	1594.53	1966.33	1873.76	3549.45	1796.96	1667.56	8337.85	2039.31	1328.5	1716.98	1967.68	1564.29
orf19_610	EFG1	4929.13	1943.51	2664	2221.51	2825.75	4642.55	4272.75	2947.18	2856.8	3464.77	5126.51	3842.69	4897.69	4916.24	5085.1	5440.54	4684.19		orf19_610	EFG1	1994.04	1554.68	1102.38	1593.13	2285.53	1907.74	1894.16	1762.73	1953.06	1574.12	1173.72	1946.95	1560.71	1696.51	1982.37	1844.87
orf19_7332	ELF1	8477.17	365.594	3945.49	2811.48	3230.56	4561.75	5575.93	3665.97	4689.95	3119.32	6172.18	5958.18	8418.01	8555.16	7086.3	8643.37	8414.02		orf19_7332	ELF1	2037.52	1253.08	989.466	1457.78	2217.04	1779.92	1332.73	1598.79	1744.22	1572.42	1562.33	1934.77	1521.16	1518.17	1485.22	1688.52
orf19_6070	ENA2	2300.02	2132.26	3094.51	2267.42	2090.98	3190.7	2091.06	1826.04	4733.18	1551.28	3153.59	1926.9	2735.33	2019.28	1738.39	2344.18	1859.67		orf19_6070	ENA2	389.263	829.129	704.495	1368.89	1308.42	1341.06	861.47	1680.2	309.82	591.384	1756.03	1080.11	272.079	636.75	320.32	389.534
orf19_5170	ENA21	19854.1	2846.69	16079.5	12140.2	16448	15900.8	16744.3	19402	19347	8672.63	13517.9	15554.3	22236.2	19932.7	15624.4	18743.2	16914.5		orf19_5170	ENA21	2953.32	4268	4183.29	12079.6	6215.67	6146.1	6996.42	6922.12	2378.45	2595.93	5212.87	5003.19	2134.85	2960.19	2343.93	2734.77
orf19_1120	FAV2	271.205	182.135	1454.71	536.48	2034.06	1047.61	963.964	734.781	1300.2	917.172	715.271	889.218	275.374	312.055	278.696	327.991	366.236		orf19_1120	FAV2	518.742	1021.25	915.266	1363.84	432.744	819.125	909.777	1112.51	510.918	559.957	1009.63	782.712	218.493	483.162	466.074	593.002
orf19_6178	FBP1	2530.35	2253.98	1834.95	2162.6	3368.66	2161.31	1592.01	4023.5	2936.97	3510.4	2597	2863.29	2437.74	3159.39	2538.87	3111.61	2881.1		orf19_6178	FBP1	950.653	2093.48	1971.27	3292.06	1389.92	1271.83	3092.17	1540.79	794.986	734.931	3035.38	1065.9	908.738	943.926	934.972	1056.69
orf19_638	FDH1	365.485	41390.6	1073.55	425.589	1226.55	925.525	818.016	689.04	1107.43	400.39	390.794	439.175	287.562	338.048	256.33	313.574	361.935		orf19_638	FDH1	664.287	2472.36	519.533	1970.89	756.137	928.838	994.582	674.2	172.708	209.161	867.758	247.793	153.423	197.318	207.332	252.461
orf19_5389	FKH2	3084.1	441.447	1523.26	1892.3	1892.79	2052.4	1931.93	2980.78	2310.01	2300.85	2859.9	2610.08	2761.74	2957.36	2988.55	2949.7	2931.64		orf19_5389	FKH2	1127.39	942.899	1069.04	1244.65	1262.47	1186.61	1698.79	1278.69	1056.55	1054.3	1380.98	1166.39	1026.12	1095.81	1122.53	1080.25
orf19_5634	FRP1	73.0971	841.88	134.822	125.836	94.3498	87.6119	28.9542	157.878	182.301	130.36	151.581	95.1923	170.76	176.186	67.9819	186.037	166.251		orf19_5634	FRP1	161.494	107.867	29.1691	99.2389	113.686	84.1494	86.4154	64.1299	202.24	95.3435	152.208	90.4642	699.496	112.844	275.125	233.185
orf19_7112	FRP2	271.205	980.356	397.154	149.227	247.207	287.868	99.5743	164.413	421.916	496.297	352.899	666.585	383.035	329.777	190.408	354.607	302.8		orf19_7112	FRP2	76.435	115.38	42.0735	196.205	169.174	144.865	97.1502	113.203	85.5192	96.1929	716.012	197.042	97.2851	103.459	67.2276	81.1194
orf19_1224	FRP3	6077.2	25962.5	10491.9	4313.72	1711.47	3973.28	5139.02	2707.27	3063.99	3862.37	6889.82	3971.68	5262.32	5036.75	6251.68	5171.05	5526.07		orf19_1224	FRP3	960.104	2436.94	1030.33	1020.42	1286.74	1798.03	929.099	926.258	1022.8	1062.79	956.584	1204.96	1026.12	1315.95	1160.95	1480.76
orf19_7219	FTR1	6652.43	2437.44	7223.28	4469.66	7880.58	4311.43	1864.13	6250.84	2731.59	2194.7	3312.27	7421.06	6500.42	7438.67	4602.46	8825.25	8230.17		orf19_7219	FTR1	5333.08	6192.44	1369.07	5556.62	3911.17	2688.52	4859.12	1875.38	5240.23	4601.33	1823.88	4963.61	5778.73	3400.48	4936.99	6102.7
orf19_3670	GAL1	961.003	410.576	935.53	1255.54	498.104	1148.62	730.447	876.674	944.385	458.121	727.114	812.778	866.494	974.859	893.182	1007.82	994.146		orf19_3670	GAL1	592.46	845.229	650.727	580.03	877.518	867.058	678.978	931.835	424.432	424.056	977.557	497.49	477.494	513.879	483.022	497.693
orf19_6993	GAP2	215.114	2653.53	634.807	137.098	552.922	2100.71	111.815	1455.44	340.843	280.273	423.952	260.495	236.778	289.607	312.834	340.19	374.838		orf19_6993	GAP2	80.2154	121.82	72.1835	428.52	124.09	122.496	323.655	104.281	93.9569	52.0248	228.698	38.6979	53.9055	49.7027	69.4874	61.8435
orf19_999	GCA2	281.946	483.783	236.282	176.95	201.877	239.56	96.7495	296.97	387.685	229.991	254.608	316.87	215.449	232.897	202.18	284.739	279.146		orf19_999	GCA2	172.835	274.23	91.54	323.473	145.765	138.474	252.805	172.314	134.739	114.879	604.978	146.291	138.113	113.698	171.176	202.129
orf19_1358	GCN4	7424.58	2209.88	11616.2	3404.93	5447.52	4496.75	9462.85	11053.7	7384.26	6571.05	6594.94	5723.12	6833.56	7184.66	10840.3	6752.51	6838.87		orf19_1358	GCN4	3768.94	3864.44	3262.78	4321.31	3869.55	5596.46	7471.98	4670.33	3612.46	2813.38	3502.95	3230.96	3163.2	3486.66	3512.22	3836.71
orf19_663	GIN4	4191.6	496.132	1994	3082.65	3755.55	84.0987	3441.32	3486.74	4417.9	4047.66	4384	3977.41	4145.08	4677.58	4099.81	4542.24	4272.4		orf19_663	GIN4	1277.66	1092.09	1720.71	2051.7	11.3794	1808.68	1817.94	2361.65	1389.14	1204.64	2258.14	1394.77	1214.95	1192.23	1313.48	1315.85
orf19_1193	GNP1	4172.5	3674.9	4930.84	3441.31	2895.33	5038.67	5652.2	4453.85	4753	3615.61	4590.05	4150.36	4571.66	4718.93	4742.55	4884.93	4946.54		orf19_1193	GNP1	3350.26	3747.45	1785.23	2231.49	3638.06	4427.96	2700.35	4042.41	3251.05	3341.69	2386.45	3157.87	3110.89	3001.15	3002.65	2839.72
orf19_1756	GPD1	3933.82	362.948	6711.41	1892.3	4215.17	2805.12	3651.29	2668.99	4006.23	1893.94	3576.36	2987.51	3655.53	3614.26	3644.24	3761.5	3332.68		orf19_1756	GPD1	1254.03	1255.23	753.962	2370.88	1341.37	1523.21	1181.37	1293.19	1137.41	1141.79	1411.82	1156.24	1032.5	962.697	1108.97	1263.38
orf19_691	GPD2	3374.1	567.574	3488.47	2606.16	2843.67	5202.92	12113.5	3198.29	5905.14	3364.21	4612.55	3079.24	4453.84	3600.08	3090.97	3630.63	3591.8		orf19_691	GPD2	1138.73	1033.06	736.756	2139.57	2569.04	3052.81	1460.47	1599.9	1171.17	1873.11	1515.45	1759.17	943.187	1180.28	881.868	1135.94
orf19_4647	HAP3	324.909	102.754	316.718	180.415	368.439	327.392	145.713	374.45	389.487	185.297	296.056	280.561	280.452	314.418	296.354	315.792	372.687		orf19_4647	HAP3	84.9409	159.386	68.9575	306.302	188.248	116.105	133.649	103.165	105.207	91.9459	291.617	98.5844	129.182	71.0344	71.7471	66.1271
orf19_681	HAP43	972.937	831.296	814.875	737.47	937.7	926.403	626.871	834.666	1392.09	1100.61	1138.04	1150.07	1001.58	1089.46	896.713	1125.37	1009.2		orf19_681	HAP43	410.055	494.257	355.003	758.812	510.774	452.702	585.585	700.967	455.37	311.087	831.98	448.768	525.977	347.493	459.295	520.182
orf19_2601	HEM1	1408.54	235.938	1078.12	988.709	896.587	1097.67	911.234	880.408	958.798	834.301	1211.46	1124.27	1647.55	1533.69	1375.82	1653.26	1604.85		orf19_2601	HEM1	773.919	493.184	457.162	622.453	783.881	447.376	482.53	458.947	784.439	717.093	607.446	735.006	756.91	659.788	698.828	686.169
orf19_2023	HGT7	9672.98	148.619	7453.62	33907	15213.5	12315.5	16966.5	29806.8	6956.38	4919.21	8314.44	6335.6	7759.85	11524.2	12588.4	8807.51	9975.2		orf19_2023	HGT7	26120.6	8053.55	12712	13306.9	25725.9	26042.6	11675.7	11761.4	21352.7	24649.4	6077.7	22863.6	20803.4	27031.7	21375.6	22446.5
orf19_895	HOG1	5270.45	1073.85	4139.27	3710.74	5531.85	4158.6	6257.64	5041.95	7300.49	4829.82	5146.64	4676.84	5266.38	5243.5	4662.5	5402.84	5123.95		orf19_895	HOG1	1625.45	2168.62	1779.86	2913.28	2147.68	3022.99	2246.26	3445.73	1564.92	1554.59	2427.16	1731.76	1259.6	1607.77	1492	1503.25
orf19_6387	HSP104	4880.2	6923.35	3523.2	4538.96	4204.63	6678.49	5125.84	5579.65	6398.78	3068.1	3999.12	5721.21	4159.3	3700.51	4430.59	4172.94	4220.79		orf19_6387	HSP104	3134.78	5293.01	5071.53	6585.88	6380.4	5460.12	5751.18	5659.6	3388.16	2723.34	11052	2777.24	4514.35	3106.95	3741.58	3842.06
orf19_4980	HSP70	4043.61	37465.6	4676.73	6426.71	12778.3	19979.7	19449.5	4927.13	23566.4	8712.67	8123.78	26003.7	3662.64	2787.23	3505.33	4575.51	5315.33		orf19_4980	HSP70	23273.9	43855.8	22250.4	36344.4	38658.1	37951.4	24889.2	53322	26953.2	20812.7	58768	18779.1	33142.3	20509.3	28412.4	25965.5
orf19_6924	HTA1	34379.2	2600.61	10589.7	8607.29	36072.7	19764.5	20223.5	26403.2	20089.3	19518.5	29414.9	28809.1	37572.8	36176.7	40083.7	33479.7	37675.3		orf19_6924	HTA1	8708.04	4151.01	4080.05	14655.3	8989.22	7889.8	7106.99	7784.25	7436.13	6081.81	5875.37	7917.33	7682.33	7489.33	7300.69	8788.48
orf19_1051	HTA2	57568.6	4397.27	13075	17106.1	32966	29883.6	30647	23143.5	33688.8	34072.3	48028.6	48827.9	54469.5	59950.2	61174	53310	59756.4		orf19_1051	HTA2	14395.7	5592.46	6768.45	13500.8	14659.4	13358.4	7746.79	13077.5	12170.4	10325.3	8052.86	13769	11729.4	12185.7	11902.7	14544.5
orf19_1321	HWP1	68.3234	25103.4	39124.5	29844.7	12075.2	2764.72	3034.54	2654.99	939.881	816.609	99.4748	85.6372	131.149	113.569	105.652	184.928	165.176		orf19_1321	HWP1	41059.8	45301.6	63132.4	21546	5606.16	19652.6	38726.4	44316	46669.2	53842.7	25203.8	57189.8	20659.2	48737.1	42094.1	36229.9
orf19_4975	HYR1	238.983	968.89	4752.6	4344.04	1292.96	446.843	361.339	469.667	457.048	261.65	225.003	187.876	264.201	229.353	236.318	291.393	255.492		orf19_4975	HYR1	6697.81	9986.58	18167.3	3010.25	278.417	1586.06	6180.58	11138	8077.39	5313.97	1545.06	3297.95	4294.9	5732.45	7730.05	6619.94
orf19_1048	IFD6	224.662	1115.3	369.733	461.975	727.917	644.464	631.579	602.224	859.709	236.509	253.424	236.607	200.214	198.634	199.826	286.957	202.807		orf19_1048	IFD6	126.525	1730.71	357.154	1142.64	493.434	1312.3	785.253	1535.21	138.958	75.8076	227.464	64.0735	249.114	61.6485	211.852	250.319
orf19_5760	IHD1	891.785	29086.5	11695.7	6577.46	3388.69	4758.49	9073.03	9043.87	1066.89	638.762	1308.57	636.009	1025.95	924.056	1411.14	1056.61	985.545		orf19_5760	IHD1	22404.4	26231.1	23845.2	8004.01	12124.3	35489.7	36317.5	31068.4	24213	24011.5	4377.65	28608.6	10519.9	23916.4	23567.5	20940.9
orf19_3474	IPL1	821.373	217.416	483.075	474.104	849.149	734.052	566.608	721.712	657.928	603.378	769.746	748.759	678.595	795.276	709.543	768.269	705.996		orf19_3474	IPL1	281.522	280.67	252.844	571.949	359.048	421.812	501.853	335.148	264.82	271.166	608.68	290.424	235.079	274.112	253.657	247.106
orf19_5068	IRE1	1617.39	733.393	1352.34	1193.16	1327.75	1438.46	1439.47	1784.97	1841.59	1428.37	1563.18	77.0377	1646.53	1661.29	1462.93	1618.88	1695.17		orf19_5068	IRE1	673.738	865.621	920.643	739.62	863.645	775.452	1134.13	1218.47	663.499	627.908	141.105	668.014	635.702	654.668	625.386	601.569
orf19_6239	KIN28	983.678	183.017	669.541	538.213	156.547	708.581	705.024	780.523	1402	766.328	869.22	895.907	916.262	944.141	894.359	988.963	953.289		orf19_6239	KIN28	362.8	365.461	281.879	100.249	450.084	407.965	443.885	706.544	368.884	352.707	717.246	325.95	332.045	325.308	321.45	371.329
orf19_5265	KIP4	992.032	2152.55	1743.55	2048.24	1070.53	1016.87	665.477	1490.92	1387.58	948.831	1104.88	993.368	981.265	1076.47	901.422	1107.63	1094.14		orf19_5265	KIP4	1997.82	1888.48	2508.95	1063.85	664.234	889.427	1778.22	1570.9	2365.8	3218.53	1438.96	2610.77	1129.46	2534.41	2099.87	1936.96
orf19_4377	KRE1	4627.2	2702.92	6315.62	6343.55	5244.06	7340.74	8240.66	5475.1	5741.19	4424.77	5324.27	4731.31	4176.57	4254.62	3818.46	4449.08	3712.22		orf19_4377	KRE1	1756.82	4718.79	5025.29	4156.67	4151.33	3877.26	5297.1	3647.6	1808.21	1392.35	4161.75	1742.93	1272.36	1594.97	1785.77	1916.61
orf19_3419	MAE1	1667.51	718.398	925.475	3767.92	2659.19	1483.25	1280.34	8745.15	1756.01	1316.63	1776.34	1961.3	1183.38	2592.29	1773.71	2397.41	1908.06		orf19_3419	MAE1	1464.79	905.334	2677.78	1861.8	1269.4	1465.69	4970.76	1247.47	1150.07	2178.89	1218.13	1887.06	915.118	1503.67	928.193	1195.91
orf19_3459	MCK1	2357.31	401.756	1479.39	1524.11	2589.61	1881.13	2144.73	2739.94	2793.74	2312.95	2534.24	2137.11	83.412	2351.27	2144.52	2417.37	2333.83		orf19_3459	MCK1	879.77	770.097	584.055	1324.45	972.888	1069.44	1123.4	1278.69	799.908	819.869	1062.68	16.3673	644.633	739.142	737.244	739.713
orf19_7293	MPS1	1159.11	173.315	507.754	622.248	542.38	702.433	586.382	744.116	834.486	825.921	1094.22	1023.94	1092.99	1110.73	983.824	1140.9	1125.32		orf19_7293	MPS1	431.793	392.293	398.018	366.906	481.296	423.942	550.16	462.293	446.229	404.52	709.843	485.309	379.252	401.248	424.268	438.795
orf19_2119	NDT80	8535.65	777.493	3248.07	3274.98	5064.85	4893.75	5807.56	4827.25	6286.18	4177.09	6727.58	6470.33	7933.53	8831.62	7228.74	8237.47	7942.02		orf19_2119	NDT80	2013.89	1217.67	1383.05	2377.95	2406.05	2387.07	1830.82	2433.03	1737.19	1479.84	2214.96	1803.83	1829.92	1666.64	1876.16	2066.54
orf19_6232	NPR1	910.879	311.791	833.156	810.243	927.158	1173.21	660.769	1358.36	1350.65	1163.92	1001.85	1032.54	907.121	997.307	926.143	1013.36	1081.24		orf19_6232	NPR1	363.746	400.88	461.464	498.215	494.301	319.555	665.023	675.315	350.603	358.653	734.517	342.191	412.425	339.813	380.203	403.455
orf19_7150	NRG1	4443.41	814.538	3065.26	1986.73	3572.12	5505.06	3879.16	2549.51	3586.46	2774.8	3930.44	3494.88	3785.53	4338.5	3698.39	4302.69	4211.11		orf19_7150	NRG1	1089.58	1591.18	533.513	2376.94	2345.36	2102.67	1149.16	1491.72	1067.8	744.274	1653.63	809.103	1148.6	798.87	886.388	995.654
orf19_1424	ORF19.1424	242.563	287.977	290.211	155.291	128.084	254.492	134.414	253.095	258.87	290.515	235.661	256.673	217.481	238.804	210.42	221.525	268.394		orf19_1424	ORF19.1424	138.812	165.826	91.54	127.521	94.6119	100.127	172.294	127.702	137.552	127.62	275.579	140.201	112.596	140.149	149.709	134.664
orf19_1534	ORF19.1534	582.688	14326.1	893.483	572	965.109	623.384	673.009	876.674	918.261	570.788	619.349	648.43	623.749	687.762	641.266	725.017	642.56		orf19_1534	ORF19.1534	467.707	821.616	560.397	778.003	496.902	669.999	756.269	679.777	490.527	437.646	906.003	412.228	436.666	419.167	414.1	452.716
orf19_1691	ORF19.1691	207.954	27.7834	466.622	1121.26	1168.57	2063.82	2722.87	312.839	305.712	124.773	155.133	152.523	123.023	150.194	113.892	205.999	203.883		orf19_1691	ORF19.1691	9981.09	4568.53	805.579	1208.29	8816.68	6225.99	454.62	2983.99	12770.1	9503.98	271.878	6198.89	22476	11494.6	17016.5	14447
orf19_1862	ORF19.1862	512.276	6895.13	895.311	3132.03	6462.7	3386.56	11917.6	1174.46	9209.3	877.133	751.982	677.096	622.733	393.577	303.417	779.359	425.371		orf19_1862	ORF19.1862	731.39	3319.2	1469.08	4384.95	1708.98	3891.11	2013.32	4333.51	553.106	507.295	1461.17	867.974	1596.43	542.891	797.128	809.32
orf19_2125	ORF19.2125	1228.33	1882.65	1342.28	2061.24	8632.22	4415.95	4721.89	5577.78	7519.38	44700.3	9343.53	20104.4	917.278	1205.25	1127.44	1322.78	1414.55		orf19_2125	ORF19.2125	1911.82	2333.9	2911.13	6330.33	2253.45	2190.01	5959.44	7091.65	2820.73	1725.31	20113.6	1677.97	2456.37	1537.8	2232.07	2061.18
orf19_2320	ORF19.2320	1070.8	58.6538	354.194	334.623	394.793	496.029	615.572	494.872	729.092	424.6	843.168	764.047	959.936	1019.76	791.945	969	903.83		orf19_2320	ORF19.2320	233.322	136.847	121.65	199.235	312.23	224.753	189.47	281.614	245.835	203.215	239.802	235.613	173.837	206.704	193.774	204.271
orf19_3456	ORF19.3456	433.511	147.737	221.657	214.202	548.705	330.905	503.521	600.357	606.582	298.896	414.478	398.088	362.722	391.214	277.519	426.693	380.214		orf19_3456	ORF19.3456	226.706	233.444	198.001	413.369	196.919	377.074	482.53	368.607	190.287	201.517	333.563	216.327	115.147	217.796	209.592	187.137
orf19_3615	ORF19.3615	885.817	694.584	932.787	842.297	1345.67	1269.82	931.95	1237	2114.53	3737.59	1358.31	2851.83	669.454	824.813	829.614	831.483	789.86		orf19_3615	ORF19.3615	398.714	693.892	482.971	928.502	576.667	678.521	868.984	818.074	407.557	396.026	2825.65	366.551	418.804	387.596	411.84	364.904
orf19_409	ORF19.409	4546.04	1289.06	4395.21	3959.38	7106.81	5274.06	4408.34	5313.6	7210.41	4531.86	4177.94	4113.1	4720.97	4573.61	4533.01	4477.92	4928.26		orf19_409	ORF19.409	3036.49	2762.15	2437.98	4526.35	3373.63	3678.07	2690.68	4340.2	2706.82	3069.04	3612.75	2781.3	1777.61	2347.55	1943.95	1966.95
orf19_411	ORF19.411	487.215	301.207	526.035	346.752	830.173	714.729	558.134	719.845	1014.65	486.986	426.321	440.13	399.286	432.565	364.63	433.347	419.996		orf19_411	ORF19.411	256.004	390.147	275.427	654.775	439.68	353.64	429.93	549.286	264.116	307.69	707.376	220.388	233.803	220.356	242.358	248.177
orf19_4174	ORF19.4174	391.741	455.559	604.644	284.376	411.66	429.277	365.106	463.133	563.343	638.762	620.533	455.418	505.931	367.584	471.753	542.03	573.748		orf19_4174	ORF19.4174	181.341	293.549	111.972	270.95	177.844	230.079	186.249	254.847	201.537	163.294	470.504	165.576	106.216	171.72	146.319	167.861
orf19_4342	ORF19.4342	174.538	41.8956	237.196	166.554	112.271	228.142	19.5382	243.76	97.6251	67.042	201.318	128.635	128.102	172.642	149.207	143.894	210.334		orf19_4342	ORF19.4342	83.9958	92.841	108.746	67.9269	111.085	24.4992	131.502	69.7064	82.0035	100.44	125.067	106.705	44.9744	65.0615	43.5002	52.2056
orf19_449	ORF19.449	441.864	930.963	460.224	603.188	817.523	1571.09	458.324	1175.39	1007.44	540.992	409.742	468.795	422.646	450.287	411.717	457.745	470.529		orf19_449	ORF19.449	293.808	458.838	564.698	696.187	556.726	414.356	678.978	583.861	237.397	315.334	640.756	277.229	232.527	235.715	229.93	274.949
orf19_4706	ORF19.4706	1378.7	664.596	2034.22	1173.24	2550.61	3960.1	2053.4	2078.09	4230.53	7415.59	2632.53	7932.25	1370.27	1370.65	1236.92	1470.27	1322.08		orf19_4706	ORF19.4706	518.742	1554.68	833.539	1603.23	1002.37	921.382	1397.14	1283.15	571.388	503.048	16160.8	690.345	403.494	461.83	544.035	508.402
orf19_5517	ORF19.5517	5912.51	56.8898	4848.57	4108.39	9701.17	5442.7	9816.9	7015.37	14101.6	2943.33	4247.81	6596.46	5493.89	6070.53	4480.04	6326.64	5561.55		orf19_5517	ORF19.5517	1143.45	2359.66	1641.13	4936.44	1666.49	2274.16	3511.9	3876.23	1153.59	1023.72	2657.86	1373.46	990.394	1021.57	1012.93	1223.75
orf19_5626	ORF19.5626	478.861	2368.64	313.062	379.673	887.099	964.171	783.177	852.403	1151.57	398.528	406.189	492.683	360.69	439.654	336.378	431.129	433.973		orf19_5626	ORF19.5626	444.079	582.269	415.223	1106.27	815.96	953.338	996.729	1152.66	374.509	495.404	1622.79	368.581	292.493	327.867	254.787	239.61
orf19_6578	ORF19.6578	2527.97	3060.14	1432.77	993.04	1437.39	1716.89	2082.59	1582.4	2262.27	1352.01	2092.52	1803.64	2421.49	2448.15	2104.5	2459.51	2466.08		orf19_6578	ORF19.6578	785.26	875.281	709.872	1070.92	860.177	1226.02	1095.49	1254.16	738.735	664.432	1099.69	933.951	514.494	694.772	751.933	772.91
orf19_6660	ORF19.6660	176.925	364.712	1011.4	292.173	357.897	591.765	262.471	402.455	510.195	208.575	234.476	442.997	273.342	205.723	195.117	259.232	292.048		orf19_6660	ORF19.6660	206.859	1004.08	314.14	525.486	320.9	388.791	342.978	330.687	212.084	163.294	1422.93	99.5995	347.356	84.6867	135.02	164.648
orf19_670_2	ORF19.670.2	359.518	3777.21	366.991	356.282	575.06	6489.65	291.661	1385.43	589.466	234.647	433.426	333.113	264.201	345.136	289.291	325.773	365.161		orf19_670_2	ORF19.670.2	394.934	1181.17	1022.8	1042.64	1422	687.042	1933.88	403.182	228.256	519.187	906.003	350.311	108.768	222.062	194.904	251.39
orf19_7514	PCK1	311.781	3574.35	822.187	6336.62	1334.08	734.93	440.434	3089.07	1271.38	216.024	292.503	534.725	295.687	518.812	321.075	509.869	422.146		orf19_7514	PCK1	436.518	2351.08	7041.59	2782.98	1119.41	1131.22	6546.63	1521.83	181.849	462.278	799.904	620.308	168.734	343.226	196.033	207.484
orf19_6540	PFK2	5447.08	885.099	3480.24	8126.47	10274.6	5433.92	7135.22	8822.63	6614.97	6250.74	5710.33	4494.34	5520.3	5182.07	5565.39	5189.91	5172.33		orf19_6540	PFK2	8080.49	3865.51	3411.18	7721.19	8843.56	8235.98	3646.08	4805.28	7662.54	8221.41	2472.81	7699.1	7732.09	8199.25	7673.55	8137.38
orf19_6420	PGA13	540.918	15971.9	42356.6	23583.7	5033.22	10249.7	13728.3	14559	6215.01	2813.9	1190.15	3875.18	895.949	862.62	941.446	1186.37	851.146		orf19_6420	PGA13	1892.92	37359.1	14593.8	4884.93	8139.55	12939.8	17205.2	5361.81	2789.79	1633.58	30426.1	1271.95	1835.02	1495.99	2645.6	1634.97
orf19_893	PGA17	155.443	160.085	89.1198	87.7168	293.591	121.866	88.2751	201.753	406.602	171.33	145.66	148.701	151.462	184.457	125.663	167.184	202.807		orf19_893	PGA17	49.0271	40.249	35.6213	260.849	34.7886	126.757	92.8563	180.121	54.5811	43.531	224.997	47.8331	34.7675	26.6646	33.3313	53.2765
orf19_6336	PGA25	74.2905	61.2998	67.1826	121.504	72.2119	41.0612	29.8958	281.1	417.412	202.988	261.714	94.2368	218.496	206.905	178.636	305.81	304.95		orf19_6336	PGA25	88.7213	29.5159	56.0531	190.145	20.9165	136.343	204.498	148.893	82.7067	39.2841	271.878	55.9533	65.3883	65.9148	63.838	66.1271
orf19_2833	PGA34	190.052	857.756	38.8471	92.9148	167.089	93.7602	34.6038	150.41	162.483	99.6319	113.686	150.612	138.258	195.09	96.2341	156.094	187.755		orf19_2833	PGA34	135.031	62.7884	45.2995	312.363	31.3206	104.388	97.1502	316.188	130.52	187.077	213.894	151.366	80.6988	183.666	119.202	111.104
orf19_3923	PGA37	114.867	33.0754	61.6983	62.5929	180.793	739.322	75.0927	131.74	360.661	130.36	121.975	120.035	141.305	132.472	100.943	164.966	169.477		orf19_3923	PGA37	37.6859	41.3223	22.717	132.571	72.0698	71.3672	71.3866	126.587	55.9874	33.3384	322.46	40.7279	33.4916	42.0234	44.6301	37.2132
orf19_6321	PGA48	1902.61	270.337	860.577	962.718	1450.04	1651.01	1305.77	1432.11	1419.11	1365.98	1669.76	1565.72	1593.71	2405.62	2290.49	1919.42	2204.81		orf19_6321	PGA48	837.241	491.038	607.713	925.472	873.183	1041.75	813.163	578.284	773.189	673.775	584.005	505.61	712.254	815.082	738.374	817.887
orf19_4651	PGA53	43504.1	3039.85	40202.2	20017.8	22555.9	26249.1	25255.4	16219.7	24897.8	14566.7	31254	28151.7	41231.3	38568	40574.6	40413.3	40414.9		orf19_4651	PGA53	6687.41	10503.9	4975.83	8466.62	8352.84	6319.72	4866.63	5039.49	5505.31	4993.75	5508.96	7338.77	5175.25	5797.3	5518.88	6533.19
orf19_5635	PGA7	148.283	2920.78	256.391	196.009	417.986	258.883	118.406	330.576	443.535	194.608	246.319	178.321	245.919	265.978	195.117	270.322	245.815		orf19_5635	PGA7	505.511	325.748	115.198	458.822	324.368	237.536	216.307	317.303	695.14	345.063	395.248	275.199	3376.27	346.639	904.466	867.148
orf19_6846	PHO85	4991.19	907.149	3364.16	2510.87	4426.01	3807.28	4322.65	4121.52	5976.3	5135.23	5338.48	4411.21	4723	5011.94	4311.7	5075.68	4651.94		orf19_6846	PHO85	1788.01	1964.69	1367.99	2706.22	2249.99	2296.53	1856.59	3035.29	1809.62	1718.52	2460.47	1865.75	1593.88	1693.95	1671.65	1774.19
orf19_4599	PHO89	151.863	123.041	1185.98	105.91	197.66	1486.77	52.4943	114.004	176.896	39.1079	125.528	72.2602	563.824	98.2096	115.069	125.041	122.168		orf19_4599	PHO89	24.4545	88.5478	10.888	113.38	304.427	70.302	19.8594	17.2872	15.2054	69.0125	88.0557	232.568	11.8018	88.0997	1.69481	20.0791
orf19_3829	PHR1	7157.25	3879.53	19697.3	13834.8	14771.8	12628.2	9677.54	7407.44	14419.6	8160.51	9932.09	9033.95	9052.8	8123.93	6957.99	8014.56	7335.61		orf19_3829	PHR1	7433.1	9715.03	7962.1	9535.27	9125.34	7005.7	5597.68	7795.4	7296.21	9594.02	13035.8	12306.3	3674.82	10161.8	5891.74	6130.54
orf19_6081	PHR2	15964.7	352.364	8618.11	8490.33	18652.3	13395	14811.1	16595	15651.9	19688	17210.3	43294.6	11961.7	15464.4	14139.9	14954.8	15288.8		orf19_6081	PHR2	6105.23	4101.64	8368.59	9951.42	3602.51	5209.8	10178.2	8959.78	6773.07	2837.16	26433.8	2433.14	7510.09	3053.2	7324.42	7204.64
orf19_778	PIL1	29877.6	22506.7	27682.4	23652.1	28948.5	37083.1	54439.4	25059.9	47275.7	18924.5	28494.8	21579.8	24990.7	25430.1	27761	28615.6	25080.5		orf19_778	PIL1	10810.9	18695.4	10241.9	16594.6	17128.7	22012	14387.4	22315.5	9781.1	8328.43	8209.54	11847.5	9754.34	9153.2	10601.1	11577.1
orf19_220	PIR1	5118.89	334.723	2958.32	1664.45	7995.49	6614.37	18039.9	5231.45	24632.9	6526.36	4295.18	7478.39	4056.72	5032.02	3992.69	4674.21	4428.3		orf19_220	PIR1	980.896	1465.6	428.128	4077.89	1525.17	2855.75	2299.94	3995.57	843.503	446.989	7744.43	506.625	948.29	479.749	745.153	945.323
orf19_5102	PLB5	264.045	721.045	611.956	540.812	509.7	340.567	295.427	358.581	805.66	339.866	356.451	320.692	302.797	427.839	251.621	407.84	432.898		orf19_5102	PLB5	300.424	276.376	261.447	375.997	144.031	242.861	247.438	538.133	352.009	351.008	386.612	269.109	314.183	305.683	293.203	248.177
orf19_5873	POL1	2280.93	170.669	725.298	1732.03	1808.46	1795.06	1517.63	2289.99	2070.4	1986.12	2112.66	2128.51	2535.24	2732.88	2434.1	2524.95	2538.12		orf19_5873	POL1	686.97	506.064	806.655	1104.25	880.119	792.495	1131.99	805.806	681.078	661.034	1173.72	649.744	688.013	646.136	602.789	677.602
orf19_3111	PRA1	104.126	116729	79.0653	111.974	93.2956	73.5589	40.2534	199.886	299.406	153.638	190.66	199.342	208.34	238.804	162.156	288.066	249.041		orf19_3111	PRA1	58.4781	52.0553	31.3199	171.964	21.7835	70.302	88.5623	95.3583	67.2376	51.1755	307.655	44.788	30.9398	40.3168	33.3313	67.198
orf19_535	RBR1	147.089	33.9574	263.703	1187.97	2742.47	269.423	605.214	517.276	1537.12	317.519	170.528	4274.58	187.01	137.198	159.802	199.345	228.612		orf19_535	RBR1	113.294	486.744	378.661	1296.17	38.2566	285.469	443.885	562.67	41.9246	48.6273	7828.32	116.855	61.5607	79.5671	184.735	87.5447
orf19_532	RBR2	638.779	122.159	266.445	229.796	1027.31	698.919	437.609	983.093	979.516	876.202	909.484	832.843	552.652	635.778	622.432	668.458	786.635		orf19_532	RBR2	156.769	137.92	115.198	619.423	264.545	168.299	492.192	338.494	180.443	145.457	1115.73	136.14	163.63	106.872	149.709	187.137
orf19_1327	RBT1	457.379	484.665	1813.93	709.748	4612.6	775.333	427.251	3310.31	413.809	595.929	859.747	309.226	452.101	293.152	422.312	346.844	480.206		orf19_1327	RBT1	725.719	130.407	205.528	4718.27	974.622	1410.3	2176.49	2082.83	614.983	664.432	5940.76	2092.1	330.769	689.652	409.58	699.019
orf19_5636	RBT5	417.996	27021.7	1228.03	359.747	2782.53	784.116	120.29	668.503	675.944	274.686	386.057	1227.47	842.118	714.936	383.465	1086.56	545.793		orf19_5636	RBT5	2555.43	1435.55	76.485	2533.5	1305.82	465.484	249.585	741.118	2767.29	1321.86	1797.97	1705.37	19503.3	1479.78	4316.69	4402.14
orf19_7350	RCT1	4349.13	6120.72	15753.2	15049.4	14018.1	23706.4	16062.5	16328.9	19112.8	64910.7	27301.1	21459.4	4983.01	4560.62	5667.81	5609.11	5141.15		orf19_7350	RCT1	8275.18	18675	15664.9	10171.6	9134.01	8707.86	19415.5	13654.1	10601	6916.76	25327.2	6958.13	12294.6	6939.83	11497.1	10523.3
orf19_2823	RFG1	4034.06	1806.8	2196	2209.38	3283.27	4034.76	3553.37	3306.58	3092.81	1711.43	3113.33	3006.62	3403.64	3961.61	2999.15	4129.69	3826.19		orf19_2823	RFG1	1468.57	1538.58	1742.22	1872.91	1557.25	1674.47	2397.62	1665.7	1519.22	1519.76	1781.93	1520.64	1203.46	1592.41	1510.08	1534.31
orf19_5437	RHR2	2732.04	139.799	3581.7	15472.2	7943.83	17188.4	29373	8218.65	13639.5	2795.28	3033.98	3265.56	5376.07	3980.52	1571.24	4223.95	3614.38		orf19_5437	RHR2	5907.7	3903.08	2929.42	6561.64	10966.9	9294.78	3845.75	4335.74	6717.52	9473.41	2554.23	6898.25	5521.01	5256.33	5199.12	5516.93
orf19_7247	RIM101	5127.24	5289.86	3494.87	3038.47	3597.42	6070.7	3794.42	4723.63	5650.21	6720.96	5935.33	5753.7	4474.16	4762.65	4032.71	4715.25	4389.59		orf19_7247	RIM101	1630.18	2080.6	1650.81	2442.59	2554.31	2311.44	2479.21	2996.26	1553.67	1451.81	4656.47	1941.87	1361.67	1761.35	1494.26	1602.85
orf19_1868	RNR22	169.764	33.0754	420.92	666.431	1715.69	1212.73	1189.01	461.266	564.244	257.926	209.608	420.064	200.214	232.897	152.739	211.544	236.138		orf19_1868	RNR22	2556.38	2012.99	486.197	2850.66	4369.81	4437.55	699.374	1338.92	2445.96	2204.37	667.897	1571.39	3404.34	1826.2	2394.77	2066.54
orf19_4998	ROB1	3204.64	3698.72	2179.55	1875.84	3559.47	6705.72	8427.09	3698.65	3798.15	2876.29	4135.31	2337.77	3282.78	2752.97	3461.78	3498.66	3329.46		orf19_4998	ROB1	4311.43	3668.02	1497.04	4745.54	7484.96	8004.84	4483.4	5833.59	4198.88	3842.83	3004.54	4139.4	3091.75	3752.02	3720.12	3586.12
orf19_1069	RPN4	3013.69	1748.59	3110.05	2865.2	5163.94	5909.96	2706.87	5082.09	8371.55	4732.98	3679.38	3651.59	2669.31	2795.5	2544.76	3045.07	2620.91		orf19_1069	RPN4	1075.41	2483.09	1689.53	3683.96	2419.05	1866.2	3844.68	4337.97	1168.35	869.983	5789.01	1007.03	1749.54	961.844	1365.46	1457.21
orf19_23	RTA3	1334.54	288.859	915.42	735.738	1070.53	1650.13	1363.2	690.907	2035.26	2446.1	2184.89	2016.72	1172.21	1589.22	788.413	1437	1228.54		orf19_23	RTA3	178.506	292.476	88.3139	554.778	272.348	368.553	377.329	666.393	205.053	114.03	751.789	153.396	390.735	90.6595	182.475	287.8
orf19_3840	SAK1	1962.28	491.721	1887.97	1334.38	1171.73	1565.82	1223.85	1904.46	2315.41	1390.19	79.343	1713.82	1815.13	1989.74	1719.56	2093.54	1899.46		orf19_3840	SAK1	776.754	1151.12	912.04	798.204	897.459	730.715	1225.38	960.833	783.033	15.5013	1140.41	764.442	642.081	709.277	654.763	708.657
orf19_5714	SAP1	297.46	93.0522	178.697	138.831	329.434	303.677	152.304	415.524	435.428	265.375	315.004	292.027	225.606	291.97	261.039	288.066	298.499		orf19_5714	SAP1	99.1174	162.606	79.7111	300.242	143.164	149.125	262.467	165.622	90.4412	119.126	336.031	92.4943	88.354	82.9801	96.6044	81.1194
orf19_3839	SAP10	206.76	80.7041	605.558	144.029	595.089	263.275	272.829	523.81	542.624	352.902	191.844	456.374	205.292	195.09	140.967	209.326	226.462		orf19_3839	SAP10	155.823	313.942	105.52	479.023	127.558	282.273	358.006	273.807	155.833	102.139	744.387	125.99	121.527	112.844	137.28	121.813
orf19_3708	SAP2	241.37	77.176	57.1281	88.5831	803.818	180.713	47.7863	237.226	283.192	174.123	184.739	184.054	224.59	199.816	165.687	192.691	236.138		orf19_3708	SAP2	52.8075	35.9558	43.1488	573.97	55.5967	46.868	95.0032	69.7064	51.0654	43.531	173.181	58.9984	44.9744	36.9038	44.6301	45.7803
orf19_5716	SAP4	191.246	27.7834	54.3859	208.138	361.059	136.798	155.129	256.829	345.347	160.156	143.291	171.633	138.258	141.924	98.5884	186.037	184.529		orf19_5716	SAP4	829.68	191.585	895.909	288.121	37.3896	530.46	191.617	400.951	374.509	523.434	851.72	2313.37	76.8712	1353.49	1454.72	439.866
orf19_5585	SAP5	94.5787	1286.41	546.144	1045.02	591.927	251.857	427.251	506.074	225.54	120.117	76.9746	91.3703	84.4277	95.8466	53.8558	78.4627	94.2134		orf19_5585	SAP5	1994.99	2839.43	9614.93	1619.39	144.031	2060.06	3589.19	1919.99	2107.75	3818.2	360.705	4921.99	667.599	4204.26	3008.3	2251.8
orf19_5542	SAP6	221.081	70.1199	118.369	303.435	727.917	258.005	196.559	475.268	496.683	186.228	188.292	220.364	198.183	218.719	159.802	207.108	197.432		orf19_5542	SAP6	1870.24	383.707	2687.46	1096.17	77.2718	2158.06	1374.59	2068.33	1076.94	3368.87	1056.51	11377.6	270.803	5237.56	2604.93	1399.38
orf19_6928	SAP9	4308.55	982.12	2993.05	2588.84	5993.59	8912.92	5083.47	4524.79	7710.36	8994.81	6703.89	11761.9	4299.46	4303.06	4228.12	4524.5	4264.87		orf19_6928	SAP9	1288.05	1234.84	538.89	2819.34	2661.81	2001.48	1529.18	2769.85	1200.7	947.277	14344.8	1617.06	1331.05	1141.88	1340.6	1404.73
orf19_853	SAP99	292.687	95.6983	149.447	129.301	615.119	279.085	81.6839	258.696	357.959	229.991	255.792	241.385	219.512	270.704	196.294	281.412	265.168		orf19_853	SAP99	90.6115	70.3016	44.2242	403.269	101.548	122.496	120.767	107.627	89.7381	75.8076	287.916	73.2088	81.9746	78.7138	61.5782	73.6233
orf19_3893	SCW11	2738.01	114.221	1717.04	414.326	914.508	1186.38	489.397	820.664	1353.35	1190	1740.81	2059.71	960.952	3051.88	3114.51	1751.96	2700.47		orf19_3893	SCW11	801.327	383.707	281.879	899.211	665.101	232.21	331.169	810.267	599.514	279.66	698.74	248.808	1265.98	463.537	662.672	945.323
orf19_2941	SCW4	75.4839	103.636	30.6207	37.4691	58.5074	43.6962	21.4214	81.3312	110.236	84.7337	66.3166	72.2602	66.1456	63.947	93.8797	82.8988	94.2134		orf19_2941	SCW4	26.3447	20.9295	16.2648	74.9973	21.7835	38.3465	59.5783	54.0921	34.1901	17.2	94.2243	20.4274	33.4916	22.3982	28.8118	22.2208
orf19_1719	SGA1	1141.21	1170.87	753.634	827.57	1342.51	954.509	626.871	908.413	1001.14	600.585	946.195	886.351	844.15	929.963	839.032	910.223	821.041		orf19_1719	SGA1	276.796	482.451	444.258	818.405	402.399	383.465	648.92	453.37	257.085	254.179	696.273	315.8	229.976	285.204	270.605	317.785
orf19_3669	SHA3	1304.71	1556.31	744.493	3350.35	1075.8	2407.24	1302.94	3490.47	1207.42	1068.95	1428.17	1551.38	738.52	1234.78	869.638	1266.22	159.8		orf19_3669	SHA3	5312.29	2344.64	3871.43	1091.12	5655.58	4269.25	4004.63	2589.17	4479.43	5055.75	1401.95	4668.23	3556.17	4591.64	3235.4	38.2841
orf19_6011	SIN3	4942.26	993.586	2465.65	2257.89	3847.26	3239.89	3236.99	3342.05	4915.15	3335.34	4404.13	4093.99	4646.82	5113.54	4494.16	4899.34	4879.88		orf19_6011	SIN3	1560.24	1229.47	1257.23	1975.94	1858.97	1462.49	1761.05	2230.05	1557.89	1459.46	1696.81	1546.01	1352.74	1296.32	1372.23	1430.43
orf19_2179	SIT1	810.632	409.694	879.773	325.093	734.242	703.311	566.608	305.371	1082.21	349.177	918.958	796.534	669.454	709.029	503.537	1004.49	658.687		orf19_2179	SIT1	138.812	203.392	57.1285	407.309	182.179	209.841	137.943	229.195	163.568	132.716	282.981	120.915	171.286	74.4475	116.942	163.577
orf19_3623	SMC2	2036.28	308.263	835.898	1125.59	2183.75	1551.76	2110.83	1682.28	2209.12	1261.69	1647.26	1715.73	1916.7	1868.05	1557.11	1911.66	1741.4		orf19_3623	SMC2	628.374	568.316	675.461	1153.75	868.847	1114.18	970.965	1138.17	619.905	604.975	1075.02	703.54	508.115	555.69	592.62	524.465
orf19_1936	SNF1	2079.24	678.708	2220.68	1426.21	2920.63	1858.3	1700.3	2241.45	2787.44	58.6618	2409.9	1966.07	2184.84	2202.41	2153.94	2387.43	2124.17		orf19_1936	SNF1	891.112	1018.03	821.71	1594.14	1092.53	891.557	995.655	1741.54	22.2368	892.067	1392.08	908.575	888.324	830.441	858.141	843.589
orf19_2062	SOD4	247.337	1337.57	790.196	870.02	4858.23	605.818	544.952	1106.31	1385.78	311.001	255.792	737.293	160.603	241.167	195.117	233.725	250.116		orf19_2062	SOD4	147.318	631.641	674.385	1768.88	215.993	586.915	532.984	407.643	192.396	266.919	1003.47	339.146	189.148	353.465	214.112	342.415
orf19_2060	SOD5	388.16	9712.27	11118	4223.62	3252.7	11395	4546.76	2711	2823.47	3758.08	1606.99	3575.15	477.492	382.943	316.366	614.116	368.387		orf19_2060	SOD5	3327.58	3611.14	1527.15	1679.99	4141.79	4927.53	1217.87	4264.36	3947.16	8268.98	11792.2	9589.08	827.083	7283.69	2392.51	1790.25
orf19_2108	SOD6	58.776	20.7273	33.3628	74.7217	73.2661	171.052	36.487	117.738	229.143	151.776	138.554	71.3047	112.866	132.472	78.5765	128.368	158.725		orf19_2108	SOD6	46.1918	16.6362	24.8677	125.501	52.1287	77.7583	76.754	88.6665	40.5184	37.5853	279.28	38.6979	44.9744	39.4636	43.5002	88.6156
orf19_6367	SSB1	163546	2751.44	80762.2	62601	75239	90461.9	104574	54462.4	83791.7	73755.6	139650	123481	165671	173140	166014	167972	160931		orf19_6367	SSB1	35804.1	24436.5	16227.3	30057.8	42808.5	32440.1	17739.8	24037.5	32463.6	30996.8	24768.3	34106	26685.1	30722.9	29031.6	31352
orf19_2107_1	STF2	254.497	29676.6	1231.68	1358.64	3291.7	6641.6	1753.03	2214.38	3189.2	2095.06	403.82	1406.15	265.217	299.059	242.204	443.328	293.123		orf19_2107_1	STF2	2368.3	3240.85	1304.55	4559.69	3511.48	3530.01	1923.14	2506.64	2360.17	1672.65	8849.83	1895.18	8546.09	2430.31	4313.3	4659.15
orf19_6814	TDH3	159161	74874.4	148131	305931	224000	185425	196295	314515	157691	226490	173632	133481	186086	155914	181062	153449	169007		orf19_6814	TDH3	200203	132070	149978	158770	227259	189595	132683	112114	196723	199962	59152.9	180338	254575	194131	213643	222292
orf19_5908	TEC1	1517.14	2868.74	944.67	909.005	839.661	1900.45	1665.46	1926.86	1013.75	926.484	1501.6	999.101	1451.52	1361.2	1296.95	1279.52	1357.56		orf19_5908	TEC1	979.006	694.966	1191.63	1287.08	1349.17	1126.96	2425.53	1269.77	892.722	774.002	1641.29	1007.03	790.082	908.088	869.44	945.323
orf19_4892	TPK1	2341.79	389.408	1081.78	948.857	1941.29	1666.82	1343.43	912.147	2205.52	2052.23	2180.16	2379.81	2253.9	2494.23	1984.42	2371.9	2186.53		orf19_4892	TPK1	538.589	418.053	335.647	969.915	780.413	462.289	511.515	731.08	504.59	463.127	1306.96	526.926	503.012	535.211	489.801	514.827
orf19_2277	TPK2	1336.93	923.907	1105.54	970.516	1844.3	1473.59	2491.24	1750.43	1887.53	1557.8	1464.89	1420.48	1328.62	1324.57	1288.71	1411.5	1376.91		orf19_2277	TPK2	713.433	1229.47	529.212	1508.28	1243.39	1704.29	1188.88	1414.76	682.484	608.372	1265.01	686.285	904.911	651.255	747.413	757.918
orf19_3038	TPS2	3664.1	4149.42	4368.7	3398.86	3944.24	3929.36	3855.62	4743.23	5108.82	4602.62	3710.17	3441.38	3366.06	3297.63	3385.26	3625.09	3305.8		orf19_3038	TPS2	2700.98	3646.56	2159.46	3132.46	2949.66	3741.98	2847.41	3635.33	2824.24	3116.61	3166.15	2778.25	3223.17	2892.79	2948.41	2999.28
orf19_4290	TRR1	13992	2300.73	22930.3	15160.3	23731.4	11320.4	10578.7	14032.5	14476.3	11969.8	12372.8	14205.2	11789	13369.6	12959.2	13559.6	13597.5		orf19_4290	TRR1	5626.06	11878.8	9827.85	16763.3	7291.62	8079.4	7308.81	11837.3	5474.37	5054.9	8532.77	6555.17	5207.14	5840.82	5751.63	6187.3
orf19_7611	TRX1	30327.5	3401.48	21500.7	18850	26969.8	23358.6	25128.3	26362.2	27050.7	27558.9	29709.8	31127.2	32891.6	30822.3	31132.5	30209.2	35033.5		orf19_7611	TRX1	9351.65	11843.4	10603.2	13284.6	12433.8	10184.2	10911.4	10727.5	8508.42	7280.29	16395.2	8023.91	9935.52	7574.66	8369.56	8973.74
orf19_6059	TTR1	18143.9	3464.1	15228.5	12654	25720.6	15841.1	15898.7	22331.3	33284.3	27237.7	20612.6	20736	16092.4	16121.3	17213.5	18066.7	18724		orf19_6059	TTR1	5993.71	10830.2	9382.65	13342.2	8106.61	6703.19	13802.3	17044.6	6223.92	5356.44	14516.2	5728.94	6440.91	5197.46	5825.08	6670.27
orf19_6109	TUP1	15235.5	3909.52	10566	10064.5	15969.4	11577.7	10454.4	11403.8	14991.6	11809.6	14788.6	13672.9	14921.3	15054.4	15182.9	15796.5	14867.3		orf19_6109	TUP1	5784.84	5466.88	4602.68	8999.93	6903.2	6157.82	5805.93	7813.25	5430.08	4850.2	7269.46	5952.24	5204.59	5430.4	5382.16	5587.6
orf19_4941	TYE7	631.619	177.725	184.181	1551.83	1980.29	2842.89	2677.68	1527.32	903.848	818.472	645.402	705.761	268.264	530.627	427.02	457.745	592.026		orf19_4941	TYE7	7400.02	2146.08	1605.65	2799.14	7056.66	6739.4	1487.31	4495.22	4971.63	5929.77	966.454	6220.21	3992.52	5886.04	4100.89	3872.05
orf19_1354	UCF1	206.76	51913	373.389	767.792	265.128	1091.53	1243.62	263.364	392.189	152.707	252.24	221.319	162.634	183.275	145.675	182.71	201.732		orf19_1354	UCF1	1949.62	2282.39	539.965	345.695	1455.81	1547.71	249.585	757.848	1769.54	2138.96	518.619	1472.93	5523.56	2138.5	3189.08	2263.58
orf19_1738	UGP1	12839.1	3501.15	12001	11495.7	15133.4	12189	13920.4	12192.6	10738.9	18983.1	15360.6	14759.3	12245.1	12737.6	13822.1	12878.7	13137.3		orf19_1738	UGP1	7177.92	8685.73	6928.68	9343.36	8293.01	8581.1	7035.07	7575.69	7059.25	6537.93	12720	6992.64	6591.46	6909.11	7237.42	7325.65
orf19_1822	UME6	159.023	312.673	891.655	398.732	890.262	173.687	394.295	235.359	306.613	212.3	162.239	228.008	184.979	178.549	135.081	191.582	184.529		orf19_1822	UME6	272.071	376.194	419.525	478.013	79.8728	149.125	276.422	502.444	319.664	406.218	493.945	352.341	182.768	417.46	269.475	273.879
orf19_3548	WH11	2297.64	664.596	1440.08	1204.43	1717.8	1593.92	2039.27	1841.91	2910.85	1717.95	2052.26	2061.62	2339.22	2334.73	2003.26	2307.58	2298.35		orf19_3548	WH11	765.413	753.998	689.44	976.986	1002.37	1053.46	916.218	1210.66	748.579	771.454	1092.29	852.749	616.564	724.636	744.023	685.098
orf19_3707	YHB1	571.947	604.619	380.702	1917.42	1895.96	3535	753.987	994.295	847.998	563.339	567.243	482.172	594.294	623.963	620.077	606.353	782.334		orf19_3707	YHB1	1899.53	785.123	1017.43	1868.87	2082.65	1131.22	936.614	912.875	1746.33	2929.74	542.059	1328.8	1496.91	1594.11	1410.65	1328.7
orf19_5917_3	YRA1	10361.6	855.11	4337.62	3771.39	5378.99	5866.05	5865	7214.21	7462.63	5559.83	8229.17	7797.53	9145.23	9828.78	9009.81	9720.23	9051.61		orf19_5917_3	YRA1	2403.27	1951.81	1803.51	2556.73	2841.28	2635.26	2863.52	3161.32	2296.89	2086.3	2385.22	2468.67	1783.98	2266.49	2171.06	2319.27
orf19_3618	YWP1	6329.01	129.215	16415	2425.96	20430.7	14844.2	19051.2	4938.33	15614.9	2339.95	5722.17	5025.6	9864.32	10439.6	14382.4	13629.5	14074.9		orf19_3618	YWP1	2073.43	3497.37	292.632	15312.8	17824.9	14501.4	5592.31	7630.34	1929.15	642.348	2519.69	1590.67	3622.51	1378.24	1611.77	1900.55
orf19_3794	ZAP1	385.774	1756.53	408.123	186.479	297.808	352.863	302.96	382.852	470.56	257.926	325.662	341.713	337.33	424.295	311.657	410.058	419.996		orf19_3794	ZAP1	129.361	443.812	104.444	239.638	216.86	160.842	262.467	205.773	167.786	163.294	381.678	141.216	103.664	129.91	93.2148	123.955
orf19_255	ZCF1	2819.16	584.333	527.864	662.965	1582.86	1240.84	535.536	1529.19	1760.52	1196.51	1805.94	2015.76	2047.72	2442.24	1726.62	2278.75	2271.47		orf19_255	ZCF1	297.589	237.737	235.638	499.225	307.895	248.187	418.122	405.412	311.93	304.292	571.668	298.545	244.01	271.552	286.424	342.415
orf19_6182	ZCF34	885.817	321.493	568.996	490.564	642.528	713.851	462.091	939.218	944.385	736.531	904.747	762.136	895.949	890.975	837.855	926.858	981.244		orf19_6182	ZCF34	388.318	272.083	228.111	462.862	404.133	374.944	560.895	448.909	357.634	358.653	625.951	331.025	316.735	316.775	363.255	332.777
orf19_3112	ZRT1	187.666	31914.3	110.143	98.9792	158.655	145.581	60.0271	211.088	364.264	127.566	165.791	160.167	155.525	178.549	132.727	194.909	195.281		orf19_3112	ZRT1	50.9173	74.5948	51.7517	170.954	75.5378	99.0619	122.914	133.279	58.0968	63.9162	364.406	55.9533	33.4916	50.556	48.0197	68.2688
orf19_1585	ZRT2	4106.86	68482.5	4443.65	3609.38	3059.78	4069.89	4274.63	4470.65	4066.59	3367	4391.1	3733.76	3567.16	4106.93	3487.68	4333.75	3775.66		orf19_1585	ZRT2	3311.51	3202.21	2654.12	2306.23	3462.93	3378.76	2970.86	2683.97	3106.91	2939.93	2474.04	3151.78	2294.33	2940.57	2839.94	3051.75
