# Supplementary material for: Bypass of Candida albicans Filamentation/Biofilm Regulators through Diminished Expression of Protein Kinase Cak1
Source: PLoS Genet. 2016 Dec 9;12(12):e1006487. doi: 10.1371/journal.pgen.1006487 (PMC5147786; doi:10.1371/journal.pgen.1006487)
Supplement: S3 Table — NanoString measurements of target gene expression are provided as normalized numbers following RNA extraction from cells grown for 4hr at 30°C in YPD. (XLSX) [file pgen.1006487.s004.xlsx]

## Sheet: Sheet2
S3 Table. NanoString expression data for biological replicates of DX mutants and complemented strains.
Orf19	Gene	WT 4hr 30 YPD	WT 4hr 30 YPD	WT 4hr 30 YPD	WT 4hr 30 YPD	snf1 4hr 30 YPD	snf1 4hr 30 YPD	snf1 4hr 30 YPD	snf1 4hr 30 YPD	snf1 4hr 30 YPD	snf1 SNF1 4hr YPD 30	snf1 SNF1 4hr YPD 30	snf1 SNF1 4hr YPD 30	kin28 4hr 30 YPD	kin28 4hr 30 YPD	kin28 4hr 30 YPD	kin28 KIN28 4hr YPD 30	kin28 KIN28 4hr YPD 30	kin28 KIN28 4hr YPD 30	mck1 4hr 30 YPD	mck1 4hr 30 YPD	mck1 4hr 30 YPD	ctk1 4hr 30 YPD	ctk1 4hr 30 YPD	ctk1 4hr 30 YPD	ctk1 CTK1 4hr YPD 30	ctk1 CTK1 4hr YPD 30	sak1 4hr 30 YPD	sak1 4hr 30 YPD	sak1 4hr 30 YPD	sak1 4hr 30 YPD	sak1 4hr 30 YPD	sak1 SAK1 4hr YPD 30	sak1 SAK1 4hr YPD 30	cak1 4hr 30 YPD	cak1 4hr 30 YPD	cak1 4hr 30 YPD	cak1 CAK1 4 hr YPD 30	cak1 CAK1 4 hr YPD 30	cak1 CAK1 4 hr YPD 30	cln3 4hr 30 YPD	cln3 4hr 30 YPD	cln3 4hr 30 YPD	cln3 CLN3 4 hr YPD 30	cln3 CLN3 4 hr YPD 30	cln3 CLN3 4 hr YPD 30
		DAY185	DAY185	DAY185	DAY185	CW972	CW1138	CW1179	CW1139	CW1140	CW962	CW1141	CW1147	CW1091	CW1082	CW1202	CW1094	CW1097	CW1085	CW1099	CW1100	CW1101	CW1074	CW1075	CW1076	CW1079	CW1078	CW1111	CW1120	CW1129	CW1112	CW1113	CW1114	CW1123	CW1176	CW1177	CW1428	CW1431	CW1432	CW1433	CW1437	CW1438	CW1439	CW1440	CW1443	CW1446
orf19_6124	ACE2	2635.31	2747.76	2562.26	2601.8	1341.81	1666.4	1608.32	1467.15	1360.4	2361.53	2228.3	1834.16	1846.5	2238.56	2429.12	2737.45	2851.52	2847.79	2053.76	2092.16	2439.36	1657.79	1658.84	1585.69	1583.84	2361.64	1822.59	1698.53	1813.12	1879.56	1924.09	2349.77	2367.17	1121.01	1581.38	1862.07	2597.46	2526.04	2637.26	1376.41	1359	1516.28	2274.57	2217.09	2553.9
orf19_2608	ADH5	215.327	165.957	215.261	201.131	1087.46	424.348	442.852	1213.17	888.401	254.504	182.878	404.89	667.93	837.324	1058.88	245.654	245.599	259.286	257.205	262.558	264.072	881.823	565.53	518.205	303.056	253.224	364.335	372.271	359.074	441.427	418.442	131.476	164.954	247.762	245.834	320.032	227.131	214.877	211.253	1123.53	1135.67	1443.61	360.242	389.533	370.313
orf19_2903	AGO1	1477	1459.13	1444.92	1533.4	2367.99	4268.68	2133.85	2050.46	2192.35	1991.25	1958.12	1393.33	2159.62	2820.6	2565.68	1841.27	2175.71	1950.94	1319.73	1435.96	1303.06	2314.84	2098.48	2267.55	2234.96	2245.78	1795.14	1787.82	1820.59	1901.37	1797.67	1535.21	1471.89	2179.49	1534.82	1358.95	1427.53	1401.56	1511.48	3968.29	4247.7	4267.74	2595.06	2811.53	2847.32
orf19_1221	ALG2	1814.39	1748.62	1806.32	1796.1	1509.03	1369.73	2158.72	1532.34	1401.15	2347.33	1733.96	1493.76	1814.41	2400.12	2108.93	2288.22	2575.16	2128.16	1834.41	1830.5	1744.17	2076.14	1931.51	1970.46	2047.46	2864.06	1674.39	1663.51	1755.22	1799.28	1888.97	1700.29	1686.72	1460.75	1603.8	1442.8	1783.38	1905.19	1823.59	1681.18	1711.64	1792.21	2017.94	1948.23	1804.43
orf19_5741	ALS1	3921.92	4872.19	3010.06	1656.54	3100.23	1218.5	42573.7	7807.32	5313.85	1783.71	7198.77	8940.35	5328.73	3356.03	2659.85	13059.5	16717	1871.73	4220.54	6419.84	5894.73	6214.09	9164.61	10025.9	32602.6	13910.5	3239.68	4285.38	4686.64	6504.2	5865.11	1939.52	3029.63	1344.66	3571.33	4504	4413.28	3005.74	2051.2	504.736	339.292	363.449	259.552	278.359	192.374
orf19_1097	ALS2	420.853	414.609	340.531	405.193	322.663	348.321	410.524	387.741	312.829	398.686	470.078	343.575	462.75	579.447	668.053	395.776	467.142	424.424	445.528	425.076	431.652	739.281	715.627	771.03	612.758	851.56	366.165	367.894	388.958	379.976	377.18	387.509	372.371	223.007	336.365	339.635	390.433	405.082	363.901	183.298	184.523	171.966	365.153	310.123	376.206
orf19_1816	ALS3	983.971	1027.16	894.883	1029.11	705.503	764.818	3803.3	6976.8	873.969	1115.23	1321.67	668.121	6205.85	2791.6	2060.9	1039.48	1164.22	1113.17	1022.27	1099.68	1201.43	3528.56	4460.07	3845.79	6318.93	3651.39	934.28	805.602	823.209	804.182	856.528	840.262	879.272	35800	12578.7	6728.85	1069.24	991.247	909.071	5781.13	5269.37	4937.44	750.721	934.056	888.811
orf19_4555	ALS4	1158.61	1143.32	1044.63	1093.61	1128.83	1221.81	2234.15	1529.8	3040.43	1444.01	1213.6	1010.64	2460.1	4061.31	4589.5	1265.8	1308.56	1244.74	1175.28	1079.24	1157.11	6390.37	5198.12	7121.44	1700.45	1626.55	1442.93	1445.53	1453.57	1587.18	1403.48	1137.81	1067.64	933.215	1245.98	1444.98	1054.61	984.07	1075.35	1051.27	776.172	785.694	1147.34	1181.36	1003.12
orf19_5736	ALS5	1381.95	1442.79	1296.61	1460.69	860.398	940.837	1387.82	1024.38	1003.01	1411.24	1231.61	1033.9	1078.29	1156.31	963.763	1612.68	1657.65	1325.3	1367.88	1445.16	1450.1	1850.1	1802.72	1858.94	1333.84	1568.61	1228.86	1207.42	1194.89	1252.17	1256.86	1332.56	1309.98	985.285	1219.26	1167.28	1341	1335.77	1327.49	516.778	530.304	485.213	1071.21	951.072	1010.19
orf19_7414	ALS6	474.314	382.847	390.926	394.638	430.034	556.569	496.732	475.787	426.585	489.346	363.003	342.518	490.95	570.126	537.15	434.444	514.136	526.461	538.619	538.532	509.495	685.3	613.49	625.464	346.899	475.463	450.33	405.537	453.396	430.524	486.043	344.013	396.711	295.564	307.05	352.703	470.866	401.493	411.603	329.659	298.151	289.802	430.233	406.549	411.558
orf19_7400	ALS7	1658.76	1390.16	1359.96	1393.84	1586.47	1764.74	1536.2	1484.08	1503.87	1402.5	1086.51	1169.21	1883.45	2108.07	1881.03	1430.71	1483.11	1750.9	1752.02	1674.11	1664.17	2443.89	2277.88	2292.23	1043.73	1288.44	1300.22	1280.95	1385.4	1332.46	1381.53	1286.09	1250.72	1060.4	1355.48	1521.21	1578.64	1504.44	1455.6	940.112	854.536	862.287	1443.27	1156.4	1300.07
orf19_5742	ALS9	465.998	449.094	474.439	468.523	319.143	395.424	452.799	372.503	315.376	457.67	394.025	330.889	397.598	433.42	438.267	504.956	581.27	457.989	519.359	437.342	499.764	769.645	761.811	810.188	502.683	760.385	390.865	361.766	391.76	366.1	388.593	441.879	441.157	262.273	333.778	366.86	520.832	490.016	464.757	177.74	156.116	173.93	384.8	299.913	329.069
orf19_4773	AOX2	145.234	138.732	183.584	191.748	126.403	276.425	235.621	251.439	185.49	166.028	207.895	1160.76	551.24	615.695	573.879	174.005	228.816	236.463	232.595	179.766	204.609	330.209	1085.1	1068.97	128.615	168.697	135.625	115.774	106.929	159.944	169.111	166.075	159.663	169.229	150.13	180.639	239.318	253.158	256.23	198.119	162.973	250.524	162.546	113.868	133.454
orf19_7469	ARG1	152.362	127.842	186.464	121.382	260.177	258.245	853.168	190.484	216.901	212.997	169.869	152.23	531.791	1297.15	1544.82	373.031	538.752	186.787	201.564	185.899	208.933	2395.81	1286.71	1372.02	330.108	686.305	135.625	139.41	171.366	163.909	159.454	153.224	109.926	364.707	371.715	284.095	166.197	199.326	198.987	1539.45	1324.72	1345.41	497.769	700.365	674.342
orf19_4766	ARG81	1915.37	1925.58	2028.06	1916.9	1355.01	1925.89	2492.78	1982.73	1447.84	1979.23	2267.33	1621.67	1825.11	1806.69	1647.47	2136.97	2414.03	1980.48	1881.49	1874.45	1916.08	1957.22	1741.44	1824.04	1489.63	1891.52	1680.79	1624.99	1678.64	1638.72	1687.93	1832.76	1816.88	1529.04	1917.64	1732.48	1949.12	1747.28	1983.06	1130.94	1099.42	1011.55	1869.36	1694.12	1767.9
orf19_2289	ARP3	4833.13	4522.81	4959.65	4691.68	4544.46	4039.77	4377.75	3820.69	4844.4	5922.4	4184.67	4271.96	4414.66	5009.97	4538.64	5458.99	5722.63	5671.24	4760.9	4666.89	4568.15	4786.98	4745.17	4728.54	4276.01	5074.1	4374.99	4431.58	4498.94	4515.98	4309.42	4821.13	4857.23	3762.95	6001.87	6489.27	5430.88	5295.37	5038.73	4046.11	3970.49	3982.97	4611.31	4649.29	4580.75
orf19_723	BCR1	1979.52	1875.67	1888.4	1746.85	2425.2	1751.52	1914.19	2090.25	3169.47	1945.37	1929.1	1655.5	1635.49	2160.89	2151.31	2163.12	2164.52	1961.68	1796.96	2043.1	1882.56	1937.82	1844.47	1842.77	1771.34	2018.79	2171.14	2211.52	2123.16	2212.58	2355.15	1708.2	1867.68	1249.05	1615.87	1520.12	2036.87	1893.22	1826.32	1255.07	1295.33	1218.74	1545.19	1471.77	1347.21
orf19_4056	BRG1	209.387	209.516	183.584	232.796	351.706	658.214	1300.79	954.961	293.304	157.29	330.981	983.153	1149.28	1452.5	1259.47	319.578	351.895	251.231	386.677	271.757	372.188	573.965	427.867	387.111	400.071	293.113	279.255	220.824	230.2	201.572	229.688	194.743	158.605	762.492	691.591	584.661	273.44	174.205	208.527	866.932	940.736	944.772	162.546	161.514	193.553
orf19_793	CAK1	2602.04	2323.97	2356.36	2361.38	2621.46	2557.24	2625.4	2477.14	2603.23	2440.18	2124.23	1813.02	2602.07	2652.82	2435.72	2633.96	2305.5	2502.74	2633.71	2522.48	2575.58	1960.59	1879.1	1955.99	1897.28	2119.46	2693.52	2602.83	2492.98	2401.89	2590.44	2333.95	2298.38	28.3827	57.875	109.854	1231.32	2845.44	1176.2	1469.97	1492.22	1519.22	2247.56	2107.05	2071.93
orf19_1623	CAP1	2284.84	2399.29	2084.22	2248.79	2743.79	2634.92	2691.72	2196.07	2983.55	2392.12	1955.11	2132.28	2402.73	2889.99	3137.32	2403.09	2444.24	2453.07	2259.2	2224.02	2315.03	5515.72	5176.81	5304	2179.93	2402.48	2290.99	2292.93	2224.02	2203.66	2258.58	2285.51	2239.12	1852.56	2116.8	1986.22	2258.66	2151.62	2188.86	1936.85	1806.66	1828.54	2153.01	2155.83	2097.85
orf19_6229	CAT1	6998.87	7401.37	12879	7688.12	11693.4	24587.8	15218.4	19967.8	10406.6	12357.1	25513.6	8417.06	15596.5	19042	18682.8	8748.02	7781.41	8790.06	5386.86	10067.8	6009.34	19058.9	11001.3	12206.9	12768.6	4794.88	16277.1	18168.6	18904.9	20170	16180.8	7835.19	8213.99	10409.2	10307.7	10527.3	7724.43	11355.6	13033.6	81285.6	79737.8	82293.6	37253.2	48132.9	46823
orf19_548	CDC10	10123.3	10066.7	10396.6	9464.87	12232	7754.37	8468.48	11064.2	13006	11288.8	8956	9500.65	10623.6	13618.3	12463.5	10105.9	10627.9	11734.3	10319.6	10720.9	10331.8	8383.43	7668.96	7661.14	9243.38	11506.7	11671.8	12001.3	12065.2	11737.4	12143.2	9970.45	9551.62	8999.88	9267.01	8425.52	10044.8	10743.1	10118.4	8475.83	8287.37	8579.54	8850.1	8143.32	8443.56
orf19_3856	CDC28	3693.83	3518.22	4033.81	3715.93	3350.17	2151.49	3659.9	3053.67	3785.79	4490.41	3084.9	3275.06	3012.43	3445.1	3183.47	4130.63	4528.76	4136.67	3818.22	3820.57	3567	3030.08	2761.93	2728.08	3276.01	4445.37	3738.26	3823.16	3775.18	3580.35	3908.21	3752.51	3846.6	3201.27	3177.31	3240.75	3929.47	3888.58	3948.39	1982.24	1992.77	1914.95	2904.5	2614.14	2379.49
orf19_6010	CDC5	3306.53	3530.02	3250.52	3250.34	2115.41	2560.55	2339.43	2854.72	2385.91	2728.54	3786.39	2516.03	2374.52	2411.52	2237.01	3356.14	3005.93	3320.38	2934.38	2824	3011.29	1768.29	1864.01	1868.31	2300.26	2898.25	2892.04	2826.94	2942.17	3060	2905.61	3132.69	3104.77	1873.9	2544.45	2850.89	3209.23	3365.81	3153.81	1410.69	1457.94	1379.78	2431.75	2414.48	2788.4
orf19_3561	CDC7	2295.54	2396.56	2130.3	2302.74	2204.3	1788.71	1778.25	1780.39	2340.91	2104.84	1622.88	2037.14	2072.1	2291.38	2187.1	2375.8	2434.17	2120.11	2345.88	2245.48	2245.83	1943.72	1721.9	1756.79	1923.4	2168.85	2488.59	2381.35	2424.8	2575.34	2490.35	2271.67	2175.63	1696.35	2750.52	2617.84	2184.32	2042.76	2345.59	1126.3	1063.18	1092.07	1663.07	1366.27	1377.85
orf19_6000	CDR1	8679.91	9180.95	8051.07	8836.26	9575.93	9998.82	10472	10681.5	11505.1	6395.36	8725.84	8465.69	5025.34	4868.08	5346.66	7776.78	8171.91	8000.62	8879.39	8716.55	8717.63	10931.5	9772.99	9888.04	8407.55	6936.54	12424.7	12176.4	12165.1	11977.2	11435.6	8535.08	8651.05	8681.48	10183.5	8790.34	7293.02	7509.64	7836.82	10919.5	11463.1	11090.4	10574.1	12730.9	12808.4
orf19_5958	CDR2	499.262	489.931	552.192	466.178	481.96	827.623	687.384	453.776	474.125	452.208	386.019	478.891	855.607	959.531	1119.15	624.371	771.484	620.441	555.74	556.93	541.929	544.445	483.82	465.427	409.399	497.307	545.473	605.131	529.973	608.928	615.098	424.085	485.604	316.051	646.756	492.096	465.991	492.409	564.251	444.524	442.145	428.259	490.402	557.427	531.755
orf19_3895	CHT2	64142.2	68642.3	77991.6	66862.8	29422.9	25843.9	12420	33599.7	27914	55352.9	50558	64339.5	14350.8	13325.2	9175.82	57949.4	42031	65291.3	58380.5	74026.2	62557	12911.1	14180	13728.9	36310.6	61042.2	53762.6	55682.8	57392.6	61795.6	55885.9	66292.7	67302.3	32715.9	26416.1	36617.8	55552.6	61616.3	78347.7	14144.1	15143.2	13225.2	44493	34569.7	38487
orf19_7586	CHT3	4398.32	4138.94	3522.66	4660.02	852.478	1223.46	3402.93	736.539	1232.22	1764.05	1426.75	3432.58	1277.64	666.442	995.782	5092.78	5775.22	1632.75	3426.59	2158.6	2704.24	939.177	1437.69	1439.27	2000.82	2133.71	1827.16	1608.36	1811.25	1896.41	2097.04	4705.47	4866.75	888.827	1549.48	1641	4477.87	3333.52	3694.89	982.723	1134.69	958.52	5069.32	5160.92	4699.77
orf19_4393	CIT1	37862.2	38316.8	31259	37396.8	20532.2	15851.3	11986.4	16970.9	18973.9	34102.4	23353	34842.7	13788.8	15454.5	13373.2	31450.6	30343	36801.7	40554	35485	39141.4	19572.6	16209.4	15732	23695.8	29681.8	32321.5	31270.1	31449.6	31054.6	32079.2	36842	36002.5	17620.5	22784.6	19884.1	37210.3	31951.5	31010.6	23371.3	21320.3	18897	25462.7	23726.9	25629.4
orf19_1960	CLN3	4866.39	4648.95	4035.25	4901.61	3534.11	2120.09	1759.18	3465.12	3385.94	3812.09	3885.46	3766.64	2613.74	3390.21	3379.35	3133.23	2664.67	4379.68	4953.51	4404.21	4478.42	3527.71	2683.77	2950.26	2547.46	4055.03	4948.6	4548.01	4653.96	4686.46	4804.57	4406.93	4379.96	6340.01	5717.34	5174.83	3951.41	3658.9	4167.82	33.2322	24.8561	6.99649	1165.76	635.703	937.126
orf19_1754	CMK2	2168.42	2178.77	2102.94	2069.36	2558.97	2567.99	3019.97	2132.58	2354.5	3099.92	2182.27	2058.28	4584.83	7306.01	5304.29	4023.73	4448.2	5766.56	2238.87	2129.98	2080.41	2369.66	2085.16	2233.5	1988.69	4933.54	2125.4	2130.98	2222.15	2133.29	2075.09	2114.49	1918.47	2071.08	3339.4	3188.48	2353.72	2283.2	2222.93	2353.7	2305.25	2521.81	2156.69	2196.67	2165.02
orf19_2706	CRH11	1406.9	1301.23	1293.73	1744.5	2486.81	2691.94	3418.68	2317.14	3290.86	3064.97	1607.87	1222.07	1130.8	1324.08	1734.11	2018.69	2516.97	1627.38	1547.64	1176.34	1300.9	1459.58	1295.59	1273.27	1145.41	1353.97	2094.3	1871.86	1757.08	1705.12	2106.7	1673.6	1690.95	2321.19	1892.63	2143.03	1977.15	1516.4	1432.43	3951.62	4473.98	4300.14	2487	2695.82	2743.62
orf19_7114	CSA1	730.924	708.635	704.819	689.005	520.684	518.556	540.665	554.521	575.147	896.77	505.102	543.377	669.875	755.508	673.704	815.436	746.868	809.746	793.283	768.51	812.218	703.012	767.14	742.087	526.004	786.977	524.432	557.859	611.22	568.292	573.836	709.774	712.069	681.398	686.417	808.997	1245.94	1094.13	663.744	497.325	519.529	466.556	643.892	606.208	564.75
orf19_4477	CSH1	827.153	676.873	881.924	779.308	7809.59	4918.22	4358.68	6539.11	7050.76	1066.08	2949.81	1679.82	5829.53	7314.29	10044.1	986.029	1170.93	1005.76	644.551	559.996	587.338	17755.8	9936.41	11511.4	1464.44	802.173	2369.66	2367.34	2140.9	1901.37	2442.94	804.674	746.991	22972.7	14399.7	9277.13	1042.43	1146.76	926.789	15045.4	14290.1	14198.3	3046.94	5422.97	4514.76
orf19_1619	CTK1	1526.89	1577.1	1682.49	1656.54	1269.64	1632.52	1561.07	1184.39	1299.28	1465.85	1337.68	1413.42	1448.78	1519.82	1518.45	1849.23	2001.16	1554.88	1618.27	1598.47	1544.16	71.2712	72.6063	54.2679	1894.48	994.97	1430.12	1379	1356.45	1375.08	1355.19	1621.21	1518.45	1061.26	1228.74	1287.07	1520.15	1557.08	1579.63	952.154	893.718	773.91	1460.46	1275.52	1340.14
orf19_6514	CUP9	2375.13	2897.5	2030.94	2512.67	2597.7	1479.64	2739.8	2793.77	2659.26	2049.14	1915.09	3664.1	1647.16	1711.41	1926.23	2598.7	3121.18	2544.36	2270.98	2284.32	2405.84	2309.78	2111.8	2253.08	2363.7	2922.94	2506.89	2367.34	2306.2	2355.31	2579.9	2302.32	2459.24	1262.71	1221.84	1192.33	2715.67	2273.63	2126.16	1304.16	1205.22	1126.44	1927.07	1877.9	1786.76
orf19_4777	DAK2	1781.13	1777.66	1842.32	1782.03	2056.44	1654.83	2331.14	2280.73	1220.33	2208.61	2144.25	2140.74	3753.41	3506.2	4017.86	1884.49	2047.03	2095.94	1679.26	1626.07	1616.6	3111.05	2842.75	3009.85	2121.16	1836.44	1877.48	1905.12	2014.83	1989.58	1960.96	1784.32	1693.06	3704.9	2663.44	2398.95	1769.97	1896.81	1886.29	3444.92	3385.7	3531.27	2123.54	2350.95	2192.13
orf19_1223	DBF2	2329.99	2342.12	1958.95	2315.64	1419.26	2170.5	1249.39	1445.99	1544.62	1926.8	1864.05	1756.99	2050.71	2384.59	2436.66	2308.7	1904.93	2536.31	2333.04	2037.99	2325.84	1992.64	1874.66	1966.2	1921.53	2382.54	1866.5	1867.48	1875.68	1883.53	1889.85	2231.14	2170.33	1399.29	2612.57	2694.07	2292.79	2008.06	1909.46	1277.3	1262.03	1405.31	1672.89	1646.47	1939.95
orf19_4082	DDR48	599.055	606.089	778.253	585.8	59743.7	24845.6	3664.87	15899.1	61537.4	1589.28	797.306	1395.44	6725.13	9323.45	14479.7	997.402	1362.26	743.959	597.47	566.129	561.39	19355	8904.38	9967.21	2094.11	1033.91	10627	10372.2	9116.94	7706.44	11389.9	591.149	654.923	11739.1	15877.5	8687.97	922.995	835.734	772.778	30247.4	32473.5	37918.7	2049.86	3840.45	3101.85
orf19_2075	DFG5	1472.24	1381.08	1515.47	1597.9	1886.58	2306.02	1899.27	1727.9	2127.83	1960.66	1567.84	1472.62	2376.47	2704.6	2698.47	1833.31	2014.58	1905.29	1412.82	1343.97	1304.14	2220.37	1986.57	1905.76	1428.99	1856.38	1829.91	1718.66	1692.65	1667.46	1806.45	1510.49	1459.19	1336.98	2260.79	2334.7	1643.23	1689.86	1589.17	1631.16	1636.22	1786.32	1547.64	1603.37	1665.38
orf19_3374	ECE1	220.079	156.882	245.499	237.487	254.896	446.66	1444.19	7074.16	351.031	191.151	222.906	79.2866	5238.3	2596.9	2191.8	235.419	264.621	290.166	296.796	247.226	257.585	1616.46	1946.6	1589.09	1582.91	202.888	433.863	204.191	234.869	176.794	198.082	164.098	185.061	13634.2	7475.36	3458.55	256.379	241.195	242.601	1882.19	1385.45	1530.02	345.507	371.382	438.661
orf19_4255	ECM331	547.97	412.794	465.8	476.733	9444.8	4821.53	2223.38	3603.96	10232.5	834.51	474.081	477.834	2420.23	3262.82	4357.83	947.361	1167.58	568.081	480.838	349.439	412.191	3122.02	1995.45	1984.93	914.998	537.196	3647.7	3338.18	3128.01	2669.5	3443.78	479.443	503.594	6092.47	5103.46	3198.28	613.451	647.922	470.209	2350.92	2358.15	2574.83	1690.08	1644.2	1558.14
orf19_610	EFG1	5128.94	5196.17	6419.69	5463.37	4058.65	4311.65	5346.76	5097.36	4606.7	6314.53	6512.29	5395.72	3098	3612.87	3676.94	5998.06	5143.04	5945.13	4484.84	5349.67	4736.81	3423.13	3277.05	3392.92	4353.44	5407.46	5631.07	5734.2	5739.12	5847.07	5520.96	5500.25	5431.86	2787.27	3613.58	3875.65	5692.89	6370.81	6265.36	3330.98	3130.03	3017.7	5604.7	5426.37	5563.54
orf19_7332	ELF1	9528.15	9647.4	8317.44	9217.41	3683.73	4827.32	6047.2	4708.77	3707.68	4276.32	6803.5	8052.34	5032.15	3232.79	4093.2	10041.1	9755.16	5214.76	9431.52	9330.85	9653.91	3623.02	3946.72	3735.12	5597.85	6113.11	7320.78	7169	7404.22	7389.28	7563.02	9128.21	8972.75	3487.23	4737.89	4938.52	8986.98	8421.19	8236.15	3040.11	2993.88	2620.98	7121.18	6463.24	6439.09
orf19_6070	ENA2	2843.21	2717.82	2877.59	2636.98	1985.15	5620.65	12092.5	11880.3	2760.28	1813.2	12549.5	2229.54	4365.07	2872.38	3172.17	3592.69	3839.52	1617.98	3057.44	3303.38	2720.46	2145.31	1765.42	1910.02	3209.78	2147	3395.2	3502.76	3724.75	3937.16	3986.34	2509.91	2561.89	3001.52	2134.91	2022.15	2565.77	2657.63	2873.04	4462.03	4687.52	4319.78	3615.46	4936.3	4129.42
orf19_5170	ENA21	23221.2	24970.3	18459.9	20739.9	9676.26	20092.3	16031.6	15180.3	15973	20438.9	19987.7	19100.7	21744.1	17272.1	24554.6	22638.9	21330.2	16871.1	30137.4	27258.9	28803.3	21747	22792.4	22971.9	17347.9	17071.2	17339.2	17077.8	17512.5	17619.8	19050.7	21848.8	21776.5	15367.9	15002.4	12966.7	29827.6	26322	18853.3	12207.1	12060.6	10999.1	15451.4	17503.4	16001.8
orf19_1120	FAV2	327	245.816	356.369	357.11	1224.76	1480.47	600.347	1122.59	884.157	318.949	626.187	245.26	1333.06	2325.56	2614.65	284.322	348.538	369.378	401.657	383.169	395.973	1277.4	700.529	716.549	336.638	295.962	847.371	968.429	830.68	788.324	734.496	278.769	276.07	579.818	1051.13	714.253	285.627	340.484	419.781	1422.73	1469.69	1546.72	519.872	709.44	627.206
orf19_6178	FBP1	3030.91	2724.17	2386.59	2905.55	3887.03	3374.54	3982.35	3897.73	3142.3	3193.86	3723.35	3021.35	3968.32	4105.84	3916.15	3927.06	3833.92	2579.27	2929.03	2485.68	2650.18	3939.32	4305.53	4228.85	2514.82	1820.29	2923.14	2759.53	2796.48	2618.95	2962.68	2754.08	2715.33	2190.59	1961.61	1658.42	2735.17	2563.13	2556.85	2714.04	2814.62	2599.38	2485.78	2290.83	2432.52
orf19_638	FDH1	264.036	196.812	359.249	324.272	471.398	386.334	339.236	376.736	571.752	279.626	346.992	297.06	1264.02	1836.73	1816.99	385.541	419.029	377.434	421.988	355.572	431.652	1645.99	644.575	755.707	260.145	334.902	282.914	260.217	255.414	315.552	290.265	320.288	332.158	308.369	332.916	646.735	394.089	341.68	399.337	987.355	1085.71	1159.82	292.706	239.789	250.116
orf19_5389	FKH2	3270.89	3166.11	3378.67	3163.56	2456.88	3233.22	2814.4	2515.24	2786.6	3263.76	2487.49	2985.4	2557.34	2530.62	2366.03	3085.46	3124.54	3157.92	3214.73	3131.66	3115.08	3070.57	2983.96	2942.6	2718.17	2981.82	2831.66	2818.18	2785.28	2785.46	2822.21	3108.97	2973.54	2112.91	2367.7	2446.87	3205.58	3033.26	3234.22	1608.92	1419.74	1470.12	2889.76	2264.73	2155.6
orf19_5634	FRP1	149.986	80.6531	150.467	107.309	107.041	230.974	148.584	123.603	160.023	159.474	65.7959	29.6003	309.108	308.106	270.635	152.397	143.779	255.259	205.844	214.518	211.096	114.287	129.448	117.261	31.5999	124.06	88.0534	47.4913	82.6478	75.6979	91.8532	85.0147	83.4693	89.843	33.7335	162.126	239.318	211.289	179.906	192.561	209.991	186.696	217.803	132.019	186.482
orf19_7112	FRP2	408.973	360.16	415.404	346.555	415.073	247.502	648.425	447.003	668.529	423.809	303.962	128.973	553.185	616.731	583.296	818.848	918.06	466.044	466.928	586.572	456.518	175.859	150.764	148.758	200.444	417.529	323.167	311.867	347.868	360.153	458.827	297.552	346.973	149.596	72.5324	141.435	712.164	784.295	432.047	547.347	592.016	607.958	336.911	406.549	422.163
orf19_1224	FRP3	5516.23	4846.78	6225.3	5466.88	4931.7	7049.46	2123.08	5004.23	4706.87	3542.3	4859.14	5362.94	1733.7	1740.41	2454.55	3627.95	3233.07	2941.77	4328.62	6074.36	4380.03	4165.36	2862.29	2887.27	5888.89	2127.06	7589.74	8080.31	7719.87	7878.9	7520	5405.35	5526.04	4838.51	6881.31	7113.27	4449.84	5519.07	6022.76	12256.2	12212.4	11175.9	9897.52	10923.8	11323.6
orf19_7219	FTR1	6985.81	7855.11	6294.42	8197.1	1525.75	7369.27	1025.58	1517.95	2683.88	10612.7	1277.64	2665.09	6417.84	8611.96	6324.2	8657.04	7880.99	7243.41	5153.6	6924.77	6190.97	3909.8	5367.76	4713.22	1983.1	8987.97	3570.85	2775.29	3023.42	3210.66	3628.15	7888.57	7452.05	2788.97	1546.03	2450.13	6396.07	5803.78	7178.52	6386.95	6897.39	5575.71	11362.4	10325.9	10596.5
orf19_3670	GAL1	776.069	798.477	1021.59	893.067	481.96	711.103	897.101	929.563	413.852	993.984	1381.71	1070.9	569.716	679.905	730.209	722.178	934.843	934.606	690.562	816.55	754.917	774.705	855.955	805.932	620.221	567.588	692.763	722.437	717.682	674.343	749.421	881.781	969.223	1191.86	929.557	961.458	1009.52	1158.72	979.943	1026.26	1082.77	1058.68	933.682	1052.04	947.731
orf19_6993	GAP2	205.823	171.402	362.129	248.042	269.858	442.528	214.069	266.678	273.779	314.58	168.868	209.317	555.13	840.431	843.219	258.165	279.166	300.907	312.846	309.576	301.913	1309.45	839.969	923.406	98.7642	200.988	283.829	257.591	292.769	270.951	273.584	212.537	265.488	106.915	125.126	240.535	350.217	369.194	433.41	838.215	948.573	1114.65	535.835	510.916	589.497
orf19_999	GCA2	204.635	158.697	245.499	251.56	293.62	382.202	376.538	342.025	260.196	264.334	296.957	161.745	487.06	482.096	520.199	251.341	311.614	327.758	301.076	265.625	257.585	333.583	251.125	254.314	206.041	256.073	232.598	201.565	212.456	222.386	226.176	229.342	201.993	140.206	195.827	207.864	264.91	293.83	271.222	305.574	322.64	358.54	254.64	243.192	253.651
orf19_1358	GCN4	8570.61	7842.4	7073.39	7329.25	7208.49	6519.75	7893.21	4187.27	8862.36	6972.09	4390.81	8437.15	6463.55	6901.07	5946.56	9164.27	10774.5	7438.08	8341.18	7413.34	8395.45	11974.8	11021.7	11755.7	7771.36	10073.5	6847.81	7006.17	6968.1	6754.95	7641.15	7614.75	7435.12	4127.44	8591.05	7216.72	7206.49	7229.72	7287.56	9617.07	8379.45	8322.27	10129.6	11184.7	11492.1
orf19_663	GIN4	4790.36	4589.96	4727.83	4780.81	4448.53	5519.83	6247.79	5910.94	5332.53	5034.37	5383.51	3821.61	4975.74	4523.21	4381.37	4929.01	5009.89	4582.41	4422.78	4317.33	4097.85	3872.68	3567.48	3627.01	3870.23	4812.92	4927.56	4890.29	4810.85	5004.61	4837.93	4907.13	4718.6	3693.81	4091.24	3991.08	4469.34	4298.89	4852.01	1974.83	1867.39	1740.16	3353.92	2608.46	2472.59
orf19_1193	GNP1	4899.66	5223.39	5051.8	5423.49	4173.06	2625.01	4139.02	4846.77	3629.58	5524.81	4392.82	7278.51	3187.47	3203.79	3261.63	5265.65	5737.17	5033.51	4877.53	4808.97	4740.06	5142.91	5311.81	5186.52	6826.39	6257.47	5835.99	5528.47	5378.64	5398.09	5242.66	5366.8	5250.89	3993.43	3758.43	3880	5369.94	5300.16	4969.22	5709.8	6043.22	6079.46	5146.68	5579.52	5799.22
orf19_1756	GPD1	4128.64	4155.28	3732.88	3901.23	2018.6	4252.16	4575.03	2697.26	1956.35	3972.66	3582.25	4398.82	5002	7007.74	4931.35	7883.69	8620.59	8040.9	3686.61	3996.38	3839.46	2731.5	2233.48	2373.1	3528.81	7526.32	3569.02	3532.52	3818.14	3958.96	3851.14	3704.07	3837.08	2291.32	4036.06	3895.25	3797.85	4015.38	3885.7	6719.5	6614.3	6797.28	5281.75	6069.59	5827.5
orf19_691	GPD2	4304.46	4771.46	4246.91	4321.08	3433.78	5383.47	7389.22	4617.34	3061.65	4081.89	5759.77	7926.54	2831.56	2940.73	3095.88	4057.85	4387.78	3535.19	5370.81	5635.87	5619.04	4152.71	3694.49	3603.18	9862.78	4573.59	4954.09	5242.21	4978.95	5137.42	5090.77	4116.29	3879.41	3294.31	3210.93	3052.35	5006.78	4522.59	4381.8	4399.04	4545.48	4504.39	5332.1	6161.48	6078.5
orf19_4647	HAP3	218.891	283.931	390.926	309.026	197.69	606.152	332.605	286.15	213.505	463.131	285.95	280.146	426.77	550.449	493.83	380.992	454.834	325.073	331.036	342.284	309.481	315.027	300.861	295.175	213.503	342.5	226.194	230.453	231.134	234.279	272.706	353.898	308.876	185.448	251.87	242.713	311.219	348.858	365.264	314.837	273.662	298.64	398.307	321.467	311.393
orf19_681	HAP43	1133.66	1217.74	1099.35	1138.18	1103.3	1715.16	2024.44	2124.11	1381.63	1385.02	1580.85	858.409	1618.96	1608.88	1250.05	1359.06	1518.91	1252.8	1269.44	1263.22	1226.3	820.251	869.278	765.922	1006.42	1162.12	1171.22	1097.99	1203.3	1217.48	1309.54	1100.25	1056	820.538	751.944	806.819	1206.95	1155.13	1173.48	968.828	861.393	850.504	1277.5	1148.46	1107.99
orf19_2601	HEM1	1790.63	1964.6	1724.25	1837.15	957.208	928.442	1516.31	1272.43	1101.48	1623.14	1576.85	1799.28	1155.11	1243.3	1047.58	1833.31	1872.48	1670.34	1773.42	1862.18	1816.61	934.96	1006.05	1026.41	1277.87	1819.34	1480.44	1540.95	1559.1	1607.99	1553.6	1826.83	1817.94	1273.81	1383.94	1288.16	1816.28	1795.13	1733.64	890.09	821.231	737.578	1440.81	1343.58	1499.22
orf19_2023	HGT7	11642.8	12429.8	9688.2	11797.5	5816.19	19006.4	11883.6	9000.17	3092.21	8702.28	19996.7	30134.2	15114.2	13924.9	11982.2	11308.1	9385.92	11260.4	8795.93	7814.01	9110.09	19836.6	30641	30453.7	9125.84	8040.13	10202.5	10275	10401	9332.89	9276.73	11894.2	12686.1	39997.2	44084.3	37301.7	10611.5	9684.44	10157.9	7801.46	8695.84	7661.41	9759.99	9366.23	10877
orf19_895	HOG1	5652.86	5513.79	5417.53	5533.73	5424.55	5215.72	5550.67	4944.13	6030.35	6831.18	4797.1	4725.48	5763.4	6664.94	6321.37	6564.43	7070.91	6545.26	5630.83	5657.33	5499.03	4961.57	4706.09	4642.57	5051.2	6629.77	5562.46	5670.29	5582.23	5418.9	5588.56	5299.58	5388.47	4431.33	6681.28	6700.53	5735.55	5885.13	5311.32	4630.62	4610.13	4515.19	5120.9	5205.16	5054.47
orf19_6387	HSP104	4545.63	4428.43	5158.35	4667.05	4015.52	2711.78	3677.31	3543.01	2850.27	5248.46	4178.67	3833.24	4410.77	4318.15	4689.32	4270.52	4745.83	4391.76	3334.57	4590.23	3924.87	6815.47	6128.91	6460.01	6329.19	6442.67	3590.98	3867.81	3848.03	4066.01	3692.24	4331.8	4441.34	4415.11	4771.51	5864.17	5143.27	5424.57	4594.42	5583.82	5340.88	5766.22	5107.39	5847.24	5417.42
orf19_4980	HSP70	2904.99	3162.49	5289.38	2946.59	10083.7	9192.27	6540.4	11319.8	5336.77	6861.77	4198.68	1891.25	10947.4	11787.3	14343.2	2881.89	2240.6	2571.22	1559.41	3496.56	2380.98	6737.87	4823.32	5860.72	2781.61	2301.81	4031.93	4560.26	4584.85	5756.88	4506.07	2490.14	2977.78	4307.56	4727.54	8713.02	3318.91	4590.78	4507.19	12839.8	11786.3	12566.3	5382.44	5569.31	4521.83
orf19_6924	HTA1	40727.7	38926.6	42095.5	39880.8	23114.4	38330.6	31366.6	22528.8	27635.5	46171.1	32149.2	43277.8	41023.3	44845.3	37841.7	41095.9	37975	40252.2	45148.7	45295.3	38990	26720.8	30931.4	30236.6	42920.7	40949.5	33265.6	34814.6	33901	33585	33786.7	43301.2	41298	11287.6	19884.1	21007.9	34656	33859.6	43142	9478.12	7750.57	7725.23	26962	19494.4	20035.5
orf19_1051	HTA2	68972.7	64611.3	66245.1	66377.2	40372.1	70239.7	71183.9	54480.2	47515.7	74528.1	68435.5	64566.8	48010.1	42427	34000.3	65486.2	54940.9	67011.2	70782	68787.8	62871.7	21745.3	24433.7	24256.5	55213.6	61267.3	55548.4	57419.6	56204.7	54651.5	56301.2	70330.9	67820.9	22144.7	35725.3	37064.3	57740.1	57868.4	68681.9	11689.3	10264.1	9914.03	39899.3	27247	26251.6
orf19_1321	HWP1	139.294	79.7456	115.91	107.309	400.111	257.418	1978.02	9343.04	525.061	99.3984	217.902	71.8865	8385.04	8332.34	6444.74	164.907	188.535	129.056	188.724	146.036	146.226	3655.92	2916.46	2367.15	1344.1	187.692	268.277	127.154	147.085	115.343	119.947	119.614	87.7023	31703.5	19897.1	10518.6	121.106	132.336	130.841	16495.1	20276.1	24004.2	665.994	1911.93	1848.03
orf19_4975	HYR1	228.395	175.939	267.097	243.351	229.374	343.362	587.913	1298.68	278.872	259.965	307.965	174.43	1800.8	940.89	1144.58	326.402	370.916	333.129	212.264	291.178	277.046	732.533	528.228	481.601	202.309	279.817	217.961	179.679	166.696	203.554	184.914	183.869	190.352	2736.9	3556.67	1909.98	235.662	228.036	310.747	817.836	836.904	1019.4	404.447	379.323	375.027
orf19_1048	IFD6	214.139	168.679	249.818	204.649	302.421	573.097	257.173	740.772	220.296	296.011	591.163	1346.81	1743.43	955.389	1201.08	204.712	228.816	343.869	230.455	193.054	195.96	1893.12	911.909	1184.74	404.735	209.536	249.98	247.962	263.819	281.854	259.537	190.789	187.178	652.376	1066.65	570.504	256.379	278.279	234.423	888.237	969.143	1052.79	347.963	403.146	422.163
orf19_5760	IHD1	943.578	870.168	807.05	700.732	570.849	449.966	3584.47	4172.03	547.133	401.963	770.287	840.438	2815.03	2726.35	2945.2	840.456	1142.96	758.728	986.956	1175.32	1269.55	6124.68	4063.96	3746.19	2803.99	1317.88	1139.2	1136.51	1265.87	1297.77	848.627	735.476	759.69	5468.47	3051.43	1952.46	578.11	832.145	1005.84	7846.85	7989.59	9898.32	1152.25	1420.72	1381.38
orf19_3474	IPL1	831.905	772.16	871.845	795.727	745.987	643.339	792.657	684.897	628.63	984.154	717.25	773.837	1209.57	1192.55	1148.35	900.733	897.92	918.495	803.983	794.063	815.462	918.935	800.002	838.28	934.587	1190.62	749.483	774.087	768.111	785.35	783.66	815.548	764.981	532.016	605.371	592.284	826.72	852.482	888.627	524.189	467.613	534.311	707.744	650.45	661.379
orf19_5068	IRE1	1636.19	1659.68	1737.21	1730.43	1541.59	1837.46	2152.92	2134.27	1728.84	1784.8	2335.38	1533.93	1536.3	1403.83	1561.77	1897	1586.04	1787.15	1640.74	1735.44	1739.85	1689	1663.28	1663.15	1304.92	1523.97	1763.13	1646	1695.45	1711.07	1701.97	1714.13	1699.41	1377.09	1430.49	1588.73	1802.88	1792.74	1730.91	1491.28	1569.61	1474.05	1744.11	1801.89	1723.12
orf19_6239	KIN28	995.851	1016.27	1018.71	950.533	869.199	1058.18	1860.31	1262.28	873.121	1142.54	1397.73	779.123	498.729	228.361	248.975	938.263	821.834	1262.2	975.186	926.939	971.148	792.418	694.312	668.879	777.87	1076.65	937.025	923.783	969.828	892.393	877.599	1041.92	941.709	641.279	726.941	731.678	1043.64	1033.12	1016.74	727.982	732.092	685.534	929.998	964.685	822.821
orf19_5265	KIP4	1019.61	993.587	1083.51	1064.29	988.012	1401.96	2247.42	1749.92	1124.4	1044.23	1360.7	805.552	1460.45	1488.75	1473.25	1226	1358.91	1056.78	1036.18	987.245	1012.23	1730.33	1573.58	1465.66	638.878	960.78	1086.14	1092.74	1104.31	1137.2	1057.57	963.83	1002.03	1836.34	1573.62	1251.13	1177.7	1119.25	1195.28	944.744	992.652	1010.56	858.778	746.876	818.107
orf19_4377	KRE1	5027.96	4933.9	4634.24	4586.13	5219.49	7434.56	10951.9	9593.63	6099.11	5368.61	7028.65	4181.05	5870.37	6721.9	5789.29	6895.38	7766.86	4756.94	5072.28	5637.91	5261.18	5500.53	4976.09	4871.56	6403.82	7565.26	5854.29	6259.44	6154.69	5932.31	6428.74	4546.31	4723.89	6486.84	6176.03	5981.79	3884.38	4012.99	4479.93	8761.14	8818.29	8158.28	5053.36	5989.05	5488.12
orf19_3419	MAE1	1500.76	1473.65	1535.63	1630.74	1153.47	1234.2	1715.25	2295.12	1166.85	2892.39	2659.61	2047.71	1799.83	2585.5	1812.28	2329.17	2010.11	2090.57	1534.8	1177.36	1333.34	5312.45	11609.7	11532.7	2107.16	1983.65	1497.82	1565.46	1532.95	1662.5	1579.94	1648.89	1592.53	3949.04	2522.9	2388.06	1522.58	1462.57	1804.51	1126.3	1075.91	907.457	1405.2	1263.04	1288.29
orf19_3459	MCK1	2324.05	2374.78	2434.11	2530.26	2426.08	1989.52	2533.39	2360.31	2829.05	3437.44	2341.38	2156.59	2490.24	3304.25	3047.85	2747.69	2954.46	2799.45	108.473	78.5758	88.9251	3176	3013.27	3108.59	3319.85	4040.78	2598.37	2704.38	2551.81	2690.31	2515.81	2582.07	2544.95	1622.94	1820.21	1976.41	2548.71	2679.16	2610	1642.27	1500.06	1586.98	2075.65	1995.88	1989.44
orf19_7293	MPS1	1177.62	1267.65	1188.62	1321.13	978.331	906.129	1117.59	916.864	1054.79	689.235	901.379	1026.5	941.18	619.838	830.976	1353.37	1203.38	790.95	1320.8	1348.05	1336.58	880.136	887.929	840.834	926.192	940.835	1197.75	1136.51	1170.61	1136.21	1164.68	1213.93	1179.81	789.808	1042.51	1024.62	1107.02	1118.05	1214.37	551.979	583.2	558.86	971.747	827.42	878.206
orf19_2119	NDT80	9468.75	9784.43	8349.12	9269.02	4708.15	6857.74	6181.48	5335.25	5135.58	9886.32	6689.42	8181.32	7072.28	7459.28	6099.12	9695.39	9799.91	10135.3	9802.82	9048.74	9528.5	4817.34	5297.6	5133.75	6261.09	8816.07	6967.65	6800.45	7260.4	7298.09	7205.7	9266.6	8963.23	4211.95	6662.31	6910.71	8738.37	7418.73	8289.31	2416.69	2370.88	2134.91	6121.65	5130.29	5345.54
orf19_6232	NPR1	1037.43	989.957	1184.3	1091.27	1275.8	1249.9	1541.17	1528.11	1233.07	1245.21	1403.73	1005.35	1359.32	1220.52	1183.19	1055.4	1001.98	1259.51	1068.28	969.868	1036.02	1429.22	1357.76	1307.32	1030.67	1185.87	1119.99	1069.98	1038	1105.49	979.438	1022.15	998.854	931.508	1040.78	1173.82	1138.7	1064.22	1067.17	928.996	851.597	894.692	1074.89	1038.42	1089.14
orf19_7150	NRG1	4313.97	4980.19	4866.06	4780.81	3116.07	3529.07	3593.59	2823.4	3742.49	4772.22	4336.78	5542.66	3617.28	4758.3	5626.36	5191.72	4987.51	4754.26	4066.46	4103.7	4210.29	3262.03	3121.63	3189.46	2684.59	3132.83	4084.07	4169.83	4227.18	4076.91	4358.58	4668.89	4730.24	2904.21	3145.41	3433.51	5384.57	5306.14	4922.88	4210.07	4083.14	4104.73	5768.01	6303.28	6019.58
orf19_1424	orf19.1424	229.583	238.556	275.736	265.633	232.014	340.057	187.544	237.894	278.872	318.949	217.902	230.46	199.224	213.862	222.606	209.261	274.691	221.694	227.245	233.939	231.638	322.618	298.197	289.216	292.795	273.169	246.321	246.211	259.15	237.253	237.589	220.445	226.333	158.986	155.303	157.77	246.63	235.214	253.504	290.753	252.112	258.379	311.125	316.93	272.506
orf19_1534	orf19.1534	601.431	598.829	691.86	591.664	614.853	820.185	800.946	721.3	589.579	799.557	741.267	549.72	970.352	1019.6	1140.81	747.199	849.807	772.153	627.431	670.386	667.344	922.308	877.271	833.172	574.512	692.004	668.977	636.646	625.228	673.352	687.966	639.587	635.875	566.16	964.045	960.369	709.727	720.893	647.389	907.69	897.636	1009.58	758.089	737.801	755.652
orf19_1691	orf19.1691	145.234	123.305	187.904	178.848	288.34	287.995	180.912	908.398	244.066	167.12	159.862	119.458	942.152	1101.42	1965.78	153.534	247.837	193.5	241.155	208.386	186.229	383.346	669.444	284.96	109.958	165.848	110.01	141.161	107.862	116.334	135.75	162.121	157.547	153.011	201.862	237.268	245.411	187.364	197.624	255.552	253.091	248.56	149.039	105.927	114.6
orf19_1862	orf19.1862	905.562	719.525	1115.18	767.58	964.249	2526.67	4827.85	2393.33	851.048	1745.48	5349.48	1099.44	6267.12	4982	7269.72	945.087	929.249	699.654	925.965	879.921	589.5	2299.66	1563.81	1851.28	3327.32	743.289	793.395	859.878	852.16	1030.16	973.293	674.186	661.273	3164.57	4261.95	4174.03	2354.94	1929.11	903.619	3527.36	3215.25	3324.07	619.333	1403.71	721.478
orf19_2125	orf19.2125	1492.44	1398.33	1287.97	1282.43	38782.6	13058.1	5503.42	23144.3	49765.3	1535.76	2188.28	1044.47	7326.08	9174.32	10546.1	1920.88	2132.07	1509.23	1148.53	984.178	1192.79	12566.1	7708.93	7848.42	2742.43	2249.58	11841	11542.6	10412.2	9141.6	14022.8	1255.45	1386.17	1870.48	2247	1501.61	1465.31	1228.11	1365.65	2240.68	2299.37	2449.14	1298.37	1483.12	1472.12
orf19_2320	orf19.2320	1164.55	1185.07	919.361	1004.48	478.439	854.067	1294.98	956.654	537.795	983.061	1234.61	829.866	680.572	574.269	542.801	1174.82	1300.72	1007.11	1142.11	1157.94	1164.68	476.125	444.741	441.592	594.101	944.634	811.692	875.635	842.821	896.357	924.129	1015.23	955.466	374.951	506.218	559.614	1003.43	950.575	941.781	287.974	261.907	237.758	761.772	626.627	655.487
orf19_3456	orf19.3456	446.989	455.446	396.686	429.822	389.55	249.155	357.473	336.946	435.075	486.069	358	304.46	577.495	716.153	737.743	475.387	533.157	506.322	424.128	399.523	442.463	728.316	725.397	724.211	538.131	777.48	349.698	373.146	361.876	370.065	421.076	455.718	404.119	256.298	382.061	395.174	452.586	426.615	423.87	350.038	312.844	377.197	370.065	399.742	425.698
orf19_3615	orf19.3615	810.521	822.071	818.569	832.083	3663.49	1603.6	1110.96	1508.64	5308.76	880.386	740.267	1078.3	1458.51	1629.6	2165.43	824.534	927.011	942.661	845.714	805.306	755.998	1609.72	1230.75	1350.74	806.788	839.213	1621.33	1535.7	1463.85	1403.82	1743.24	784.903	777.68	843.585	1493.43	1059.47	913.246	897.939	741.431	1047.57	1056.32	1138.22	797.382	853.512	825.177
orf19_409	orf19.409	4919.85	4845.88	4742.23	4981.36	4988.02	4581.88	9139.91	6176.77	4734.89	5678.82	6666.4	7779.6	8139.02	8141.78	7226.4	6046.96	5818.85	6625.82	4467.72	4680.18	4661.13	4713.6	4488.49	4493.6	3665	4107.26	4392.38	4330.03	4373.8	4399.03	4348.93	4755.88	4967.28	4096.71	4280.92	4810.01	5580.78	5556.16	4853.37	4212.85	4178.15	4108.66	4229.43	4220.48	4002.15
orf19_411	orf19.411	501.638	479.041	500.357	495.497	463.478	625.985	996.572	770.403	545.435	559.253	715.249	831.98	933.4	1116.95	1207.68	484.485	657.355	564.053	455.158	434.275	464.086	906.283	736.055	811.039	342.235	564.739	450.33	443.179	443.123	524.682	455.315	471.535	450.681	409.095	565.71	513.876	572.016	467.287	545.17	741.877	725.235	747.397	512.504	540.411	537.647
orf19_4174	orf19.4174	518.27	406.442	454.281	511.916	655.337	822.665	545.638	561.294	704.184	729.65	426.047	413.347	549.295	638.479	599.306	441.268	396.651	573.451	664.881	536.488	571.121	509.863	479.379	445.848	474.698	508.704	547.303	482.573	535.576	537.567	561.545	419.142	447.507	248.615	305.326	416.954	569.579	535.474	561.525	727.055	771.274	747.397	723.707	650.45	677.877
orf19_4342	orf19.4342	126.226	115.138	157.666	165.947	64.7967	2.06596	7.66753	107.518	87.8639	207.535	147.853	234.688	149.631	141.366	144.441	1.13729	-6.15397	210.953	114.893	134.793	135.415	180.919	305.302	286.662	45.5925	94.6177	131.051	119.275	125.606	130.21	137.505	169.041	154.372	176.058	164.788	151.236	108.919	114.392	185.358	417.66	409.82	484.231	383.572	332.811	350.281
orf19_449	orf19.449	505.202	369.235	543.553	477.905	493.401	715.235	759.5	867.762	514.025	779.895	848.342	1507.5	1229.99	1021.67	1243.46	444.68	530.919	676.83	487.259	399.523	452.194	1070.76	1069.11	1202.62	622.086	631.22	399.099	375.772	351.603	414.666	392.105	423.097	444.332	625.06	649.343	571.593	595.171	541.455	547.896	589.032	533.243	574.572	496.541	411.087	404.487
orf19_4706	orf19.4706	1373.64	1256.76	1534.19	1344.59	7014.87	3462.96	2244.1	2808.16	8381.02	2408.5	1170.57	1709.42	2185.88	2988.37	5001.98	1494.4	1748.29	1595.16	1467.39	1376.67	1353.88	2701.14	1947.49	1995.14	1200.45	1394.81	2860.93	2814.68	2478.03	2398.92	2844.16	1372.1	1363.95	1189.3	1416.7	1411.22	1489.68	1653.97	1459.69	2965.08	2851.84	3076.62	1884.09	1799.62	1891.63
orf19_5517	orf19.5517	6684.05	6592.79	5809.18	6359.37	3344.89	4579.4	6295.04	4054.35	3988.68	8742.69	6378.2	5608.2	7976.63	10669.8	11833.4	7373.04	6856.08	7219.24	6614.17	6111.15	6584.51	8084.85	7965.6	7481.52	6124.9	9228.26	4884.56	4821.14	5122.76	4690.42	4958.21	6010.34	6225.54	4440.72	5977.73	6376.01	7629.37	6722.51	5632.97	7938.56	7792.7	8407.7	4747.61	4894.33	4557.18
orf19_5626	orf19.5626	387.589	426.406	491.718	427.476	366.668	475.584	561.388	524.043	483.463	464.223	530.12	934.524	763.227	1056.88	1550.47	453.778	469.38	417.711	454.088	433.253	453.275	1132.33	923.455	927.662	630.482	713.848	385.376	346.008	353.471	385.923	428.1	441.879	407.293	383.487	400.168	475.761	528.144	470.876	479.749	418.587	395.126	403.71	485.49	438.313	419.806
orf19_6578	orf19.6578	2432.16	2399.29	2472.99	2356.69	1386.69	1763.09	1285.04	1793.94	1444.45	2646.62	2177.27	2179.85	1422.53	1805.66	1897.04	2226.81	2299.91	2281.22	2569.51	2484.66	2684.78	1313.67	1308.02	1332.01	1551.19	1602.8	2172.97	2046.07	2136.24	2122.39	2143.57	2536.6	2499.45	997.236	1252.02	1403.6	3696.7	3648.13	2397.38	1231.91	1186.6	1059.66	2112.49	1813.23	1876.31
orf19_6660	orf19.6660	202.259	131.472	294.455	232.796	225.853	351.626	166.821	265.831	300.095	176.951	126.839	103.601	532.764	677.834	727.384	186.515	201.962	272.712	348.156	285.045	235.962	651.562	396.781	378.599	95.0329	200.988	204.238	123.653	163.895	158.953	210.373	146.304	180.828	188.009	201	263.404	316.094	301.008	317.561	1858.11	1932.04	2149.64	282.883	301.048	307.858
orf19_670_2	orf19.670.2	327	274.856	373.648	414.575	246.975	541.694	548.125	489.333	290.757	253.411	468.077	1687.22	829.352	879.786	1077.71	338.912	408.959	310.305	380.257	393.39	394.892	1015.93	1346.21	1427.35	207.906	281.716	266.447	249.712	234.869	276.898	249.88	303.483	348.031	348.488	270.838	355.97	448.93	405.082	425.232	599.221	572.425	644.291	277.971	223.907	243.046
orf19_7514	PCK1	347.196	277.578	334.771	337.172	250.496	525.993	1876.06	678.124	241.519	450.024	1348.69	649.093	949.932	1479.43	1364.01	721.041	609.243	337.156	373.837	353.527	363.539	1270.65	3235.31	3072.84	148.205	293.113	303.041	273.349	254.481	285.818	344.696	239.227	334.274	5943.08	2165.09	1207.57	453.805	387.138	410.24	2020.22	2178.89	1883.53	404.447	384.995	357.351
orf19_6540	PFK2	6232.61	6361.38	5701.19	5750.7	6364.48	4000.11	3696.37	4638.5	5839.34	5306.35	4664	6879.96	11016.4	9643.47	11664.9	5269.06	5511.16	6155.91	6073.81	5875.04	6486.13	8558.87	10648.7	11146.2	8772.29	6656.36	6195.53	6141.26	6252.75	6270.29	6308.46	5624.81	5703.83	9477.9	8169.43	8255.64	9238.02	9164.07	5721.56	3908.08	3816.7	3638.3	5664.87	5851.78	5855.78
orf19_6420	PGA13	704.788	575.234	897.763	703.078	3570.2	4746.33	6520.51	5721.3	3827.38	2239.2	1266.63	349.918	3256.51	5699.71	5776.1	1413.65	2462.15	1068.86	718.382	866.634	615.448	22946.4	13862	15039	2415.93	1660.74	1318.51	1546.2	1476.92	1543.57	1168.19	746.35	622.118	21566.8	18770.2	16341.5	701.196	896.743	952.684	61230.5	62568.2	62211.5	7250.11	11319.7	9953.1
orf19_893	PGA17	127.414	125.12	202.303	151.874	163.367	340.883	231.477	176.939	188.886	164.936	79.8057	68.715	390.791	570.126	509.84	156.946	209.794	189.472	183.374	153.191	175.418	191.884	176.52	106.195	97.8314	171.547	143.859	107.895	114.4	126.246	162.965	106.763	126.857	70.2099	152.717	241.624	180.821	226.84	213.979	70.2855	46.4062	61.0045	162.546	88.9104	100.459
orf19_6336	PGA25	310.368	86.098	169.185	140.146	247.855	357.411	274.581	281.917	289.908	73.1835	41.7792	43.3433	539.571	630.194	537.15	155.809	120.282	252.574	436.968	311.62	364.62	221.405	152.54	162.378	57.7194	111.713	103.606	74.6292	111.598	93.5383	111.168	63.2668	84.5276	57.4056	79.43	247.069	364.841	303.4	233.06	50.8325	49.3449	41.3652	241.133	91.1793	115.778
orf19_2833	PGA34	212.951	142.362	159.106	195.267	130.803	146.683	109.625	123.603	144.742	127.798	124.837	154.345	333.418	311.213	337.499	189.927	321.685	162.62	221.895	169.545	204.609	128.626	127.672	123.22	84.7717	176.295	102.691	81.6326	122.804	127.237	120.825	184.858	181.886	74.4779	112.194	146.88	223.475	165.831	159.462	32.3059	33.6721	45.2931	140.444	86.6416	93.3885
orf19_3923	PGA37	133.354	80.6531	131.749	117.864	139.604	177.259	73.9813	115.137	192.282	115.783	94.8162	209.317	291.604	373.352	531.5	80.7475	101.261	162.62	196.214	193.054	205.69	161.52	132.112	127.476	75.4433	125.959	93.5424	86.0096	91.9865	93.5383	94.487	106.763	112.042	68.5026	100.123	131.634	162.541	108.411	103.582	52.6852	56.2017	53.1488	163.774	65.0875	80.4261
orf19_6321	PGA48	2420.28	2139.75	2398.11	2588.9	1502.86	870.595	1367.1	1401.96	1455.48	1418.89	1547.83	1989.56	1641.32	1861.58	2079.74	2279.13	2653.48	1788.49	1687.82	1333.74	1443.61	1831.54	1870.22	1851.28	2019.48	1975.1	1861.93	1679.27	1700.12	1703.14	1915.31	2546.49	2567.18	1084.3	1109.76	1591.99	2335.44	2283.2	2843.06	1377.34	1492.22	1270.78	3092.37	3352.65	3384.67
orf19_4651	PGA53	40461.6	42322.4	44799.6	40525.8	17223.9	47884.4	27736.8	20349.6	17180.1	60197.2	38050.3	39332.5	21402.8	21001.5	22336.8	40481.8	43301	34469.7	42336.7	43571	42487.5	17026.2	16295.6	16566.2	35816.2	32577.6	30737	30933.1	32213.5	33337.2	31887.8	42558.8	41952	22277.9	23787.3	25973.8	38519.2	41312.2	42162.1	44259.1	41162.1	37957.9	64123.8	61075.5	59470.8
orf19_5635	PGA7	242.651	131.472	231.1	187.057	217.052	483.021	341.723	322.553	268.685	220.643	192.885	82.458	692.241	809.362	776.355	283.185	286.999	294.194	282.885	294.244	280.29	261.047	250.236	236.438	120.22	184.843	155.752	141.161	181.638	153.998	164.721	122.579	156.488	125.695	125.126	220.933	347.78	320.148	197.624	392.649	344.19	311.405	366.381	260.208	331.426
orf19_6846	PHO85	5183.59	5027.37	5115.16	4803.09	5764.26	6009.87	7902.32	8204.37	5706.06	5937.69	7016.65	4292.05	6404.23	5427.33	5344.78	5582.95	6097.46	5602.77	5096.89	4900.96	5077.38	4389.72	4160.76	4257.8	4320.79	5071.25	5383.15	5386.65	5507.52	5468.46	5656.16	4944.69	4911.2	2864.09	3329.92	3480.33	5022.62	5192.5	5012.84	4093.35	3991.06	3780.68	4980.91	5061.09	5034.44
orf19_4599	PHO89	125.038	116.045	210.942	123.728	75.3577	697.881	404.721	262.445	79.3746	136.536	276.943	122.63	372.315	281.179	283.82	249.066	272.453	116.973	705.542	589.638	724.645	74.645	77.0471	56.8217	105.294	107.914	123.732	128.03	140.548	146.068	170.867	117.637	134.265	135.938	58.7372	110.943	121.106	190.952	171.728	1160.58	1076.89	1084.21	747.037	1037.29	814.572
orf19_3829	PHR1	10416.8	10156.5	8949.55	11334.3	10065.3	29418	32561.9	30246.4	12189.3	12916.3	25522.6	8824.07	18899.8	20315.9	19658.4	15538.8	18367.4	9466.72	11309.4	10045.3	10056.1	8000.51	7087.22	7227.85	13392.6	11833.4	15001.8	14751	14421.3	14524.5	15977.1	10948.1	10541.1	18573.2	15423.1	12386.2	10092.3	9539.69	9784.43	26325.3	28230	27483.3	10571.6	12620.9	12461.9
orf19_6081	PHR2	15942.2	16291.1	13997.8	16100.4	19434.7	16666.9	8426.2	11711	28071	15632.9	7148.74	14308.6	11954.8	21879.7	22438.5	12928.7	12366.7	17860.6	14162.1	12011.9	13883.4	20155.4	16254.7	16614.7	11838.5	15067.3	19040.8	17541.8	17664.7	16971.6	19216.6	15277.9	15123.3	8991.34	14263.4	13684.3	18322	15438.4	14708.7	7819.06	7930.81	7817.54	10202	9628.28	10238.3
orf19_778	PIL1	27304.4	28139.3	33618.9	28861.4	20784.8	36248.1	49765.4	47991	26229.7	34063.1	66636.2	32188.2	37398.1	27899.9	31133.6	32337.7	30774.9	25345.5	25004.5	27366.2	26483.2	28129.4	28275.8	29685.8	47840.5	26906.7	27961.4	28169.4	28634	29449	28923.9	29461.6	29840.3	25161.4	26206.6	30356	39271.1	38735.5	32384.4	33850.9	33879.1	32462.9	38829.8	42844.2	41156.1
orf19_220	PIR1	5632.66	5110.86	5866.77	5647.49	5433.35	9374.91	14105.1	3856.25	12579.8	5627.48	4263.73	6075.47	7113.12	9589.62	13495.6	8034.94	8797.37	4944.9	4720.24	3946.3	4199.48	7454.8	5754.99	6294.87	3983.1	4150.95	4095.97	3881.81	3712.61	3977.79	4922.21	5332.2	5514.4	1796.22	5203.47	6353.14	7910.88	6929.46	5966.88	5404.11	5688.62	5471.63	7476.05	8692.38	8554.33
orf19_5102	PLB5	418.477	338.38	467.24	418.094	300.661	565.659	514.968	655.266	425.736	403.055	507.104	242.088	804.069	770.007	733.976	522.016	478.331	447.248	471.208	401.567	380.837	569.748	472.274	386.26	280.668	481.161	403.673	340.756	346	349.251	361.377	323.254	391.42	508.968	598.473	607.531	379.465	407.475	432.047	604.779	641.973	677.678	478.122	527.932	509.365
orf19_5873	POL1	2672.14	2351.19	2781.12	2757.78	2114.53	2251.48	2100.7	1597.53	2053.13	2341.87	1570.85	2236.94	2273.39	2269.63	2533.66	2734.04	2970.13	2142.93	2650.83	2394.71	2179.88	2944.89	2826.76	2752.77	2220.04	2398.68	2338.56	2166.87	2283.79	2197.72	2282.28	2668.08	2771.42	1995.11	2015.93	2112.54	2847.28	2722.23	2855.33	911.396	826.129	850.504	1532.91	1131.45	1016.08
orf19_3111	PRA1	199.883	90.6354	226.78	183.539	145.765	435.917	205.78	204.03	235.577	113.598	51.7861	78.2294	330.501	379.566	394.004	220.634	213.151	240.49	267.905	254.381	253.261	180.076	141.882	99.3848	37.1969	162.049	135.625	106.144	156.424	135.166	146.285	81.0605	137.44	59.9665	69.0836	164.304	251.504	238.803	261.681	108.265	87.5474	75.734	273.059	126.346	224.191
orf19_535	RBR1	211.763	108.785	157.666	176.502	301.541	269.814	262.147	359.804	334.052	205.351	167.867	77.1723	1585.89	2571.01	2763.45	175.142	185.178	243.175	261.485	244.16	221.907	1485.73	670.332	618.654	81.0403	162.999	120.988	119.275	126.54	124.263	140.139	151.247	146.964	632.742	1209.77	748.013	186.914	180.186	148.559	815.057	736.01	1131.35	157.635	100.255	107.529
orf19_532	RBR2	619.251	585.217	641.465	646.785	1082.18	698.707	1270.95	1209.79	969.898	657.559	1210.59	562.406	1106.49	1403.83	1163.41	607.312	725.609	687.571	594.26	653.01	537.605	1268.96	1036.25	1084.29	632.348	1047.21	719.293	727.69	767.177	889.419	795.073	568.412	587.195	289.589	414.825	451.802	670.729	777.118	636.486	433.408	343.21	376.215	573.9	530.201	557.68
orf19_1327	RBT1	463.622	508.988	415.404	425.13	431.794	543.347	1564.38	2987.64	614.198	327.687	607.174	395.376	4297.97	4048.88	2382.98	653.941	915.822	394.887	532.199	555.908	794.92	2847.9	2411.11	2377.36	2565.19	2290.41	583.897	709.306	753.169	850.765	818.777	409.257	403.06	712.129	1659.84	2706.05	307.563	259.139	468.846	1796.97	1790.01	1477.98	350.418	492.765	549.431
orf19_5636	RBT5	702.412	611.534	547.873	610.429	319.143	582.187	906.219	591.771	718.616	1091.2	673.22	150.116	3381.95	4788.34	3422.67	2533.88	2710.54	1893.21	902.425	1058.79	898.711	698.795	727.173	595.67	135.145	1287.49	199.664	164.797	204.051	292.756	197.205	414.2	620.001	212.764	69.0836	219.844	981.491	912.294	556.073	2717.74	3065.38	3267.12	689.325	733.263	699.088
orf19_7350	RCT1	4065.67	4149.83	5980.52	4736.25	64006.9	50102.4	17646.3	42966.5	55682.3	6214.04	7489.98	7947.69	11463.7	13571.7	19495.5	5975.31	6713.98	4828.1	3970.16	4381.72	3921.62	32895.7	20921.9	22794	8169.68	4199.39	31156.9	30426.2	28097	26708.5	30358.4	4816.18	4713.3	13798.1	11063	8880.73	5051.87	6271.52	5972.34	20866.5	21418.2	21845.9	9591.76	11292.5	10436.2
orf19_2823	RFG1	3917.17	4264.18	4221	4620.14	2154.13	3267.11	4076.02	2880.12	2854.51	4774.4	4259.72	3489.67	2973.53	3910.1	2988.52	5133.72	5151.99	4707.27	3584.95	4029.09	3826.48	3228.29	3555.93	3505.28	3328.25	4688.5	3151.85	3198.99	3253.15	3288.96	3280.49	4299.17	4325.99	2577.28	2669.47	2884.65	4387.69	4132.61	4518.09	2470.41	2450.22	2461.91	3795.97	3700.91	3588.54
orf19_5437	RHR2	4362.68	4223.34	4707.67	5886.74	2653.14	13030	25046.1	9615.65	1643.95	4978.66	13710.3	13962.9	7512.79	6660.79	8408.29	7872.31	8194.29	4088.33	8449.25	6301.27	6827.77	6952.95	7368.76	7304.46	1808.66	3293.34	4675.06	3965.85	3902.19	3893.55	3749.3	4583.87	3907.98	15915	9590.34	8161.98	8130.25	5947.33	5166.85	5739.44	5784.62	5702.39	1621.32	1673.7	1478.01
orf19_7247	RIM101	5390.31	5969.35	5028.77	5353.13	7023.67	7753.54	8136.08	9671.52	4824.87	5272.49	7505.99	6037.41	5062.29	4556.35	4682.73	5634.13	5910.6	5314.11	5448.92	5169.78	5461.19	5608.5	5300.26	5508.3	4456.05	4418.78	6802.98	6927.39	7098.84	6922.45	7280.33	5313.42	5405.4	4086.47	4363.69	3687.25	5142.05	5108.76	5003.3	3687.61	3709.93	3592.15	4947.76	4834.2	4920.13
orf19_1868	RNR22	165.431	143.27	241.179	211.686	304.181	325.182	213.24	419.912	311.131	179.136	106.825	96.201	1583.95	1387.26	1847.12	185.378	223.221	174.704	189.794	200.209	207.852	436.483	484.708	508.842	87.5702	162.049	196.919	152.541	138.68	166.882	187.547	87.9803	151.197	555.063	376.026	401.708	212.507	260.335	208.527	822.468	914.288	1089.12	207.979	200.084	190.018
orf19_4998	ROB1	2137.53	2398.38	4238.27	2666.3	2925.97	3435.69	5645.17	5960.89	3049.77	3000.52	5891.86	2124.88	3637.7	3332.21	3471.64	2840.95	3266.64	2949.82	1958.53	2970.17	2328	3357.34	3094.98	3349.5	2356.23	2479.41	2896.61	3182.36	3064.51	3356.35	2970.58	2612.72	2742.85	1797.93	1862.46	2103.83	2838.75	4327.6	4079.23	2966.93	2817.56	2853.71	3364.97	3198.37	3337.54
orf19_1069	RPN4	3123.58	3010.93	2959.66	2869.19	4726.64	5124.82	7516.88	6325.77	5017.58	3342.41	4152.65	3742.33	4685.96	5873.7	8425.24	3449.4	3861.89	3073.34	2762.11	2941.55	2951.83	6004.92	4914.8	5144.81	2185.52	2779.53	3558.04	3596.43	3542.65	3706.22	3650.09	2698.72	2695.23	2907.63	3555.81	3239.66	3134.89	2979.42	2938.47	3758.94	3718.74	3649.1	2903.27	3172.27	3183.16
orf19_23	RTA3	1701.53	1658.78	1298.05	1390.32	2213.1	2187.85	1819.69	2550.8	3432.63	1231.01	1279.64	1152.3	1344.73	1541.57	1829.23	1500.08	1257.09	1122.57	1791.61	1472.75	1804.72	690.361	680.101	711.442	1005.48	1236.2	2261.71	2109.1	2157.71	2300.79	2668.57	1378.03	1414.75	872.608	1544.3	1504.87	1748.04	1329.79	1353.38	1401.43	1458.92	1312.03	1390.47	1487.65	1412.02
orf19_3840	SAK1	2180.3	2037.2	2023.75	2009.55	1517.83	2701.86	1659.71	1638.16	1763.64	2841.05	1588.86	1631.19	1442.95	1697.95	1679.49	2143.79	2212.63	2050.29	2151.13	2266.94	2119.34	2007.82	1869.34	1767.01	1595.97	1901.02	44.141	36.1109	56.4993	30.1057	64.6374	1463.04	750.166	1550.38	1870.22	1966.61	2063.68	2012.85	2092.09	1958.15	1837.03	1824.61	2737.5	2582.37	2599.85
orf19_5714	SAP1	256.908	242.186	282.936	277.361	298.901	302.869	329.289	243.82	363.765	309.118	278.945	228.345	418.991	585.661	495.713	297.97	370.916	355.952	280.745	316.731	288.939	536.01	471.386	482.452	270.406	448.87	282.914	250.588	304.91	268.969	284.119	283.712	273.954	178.619	201	232.912	336.812	340.484	306.658	224.057	209.991	184.732	296.39	302.182	266.614
orf19_3839	SAP10	155.927	141.455	206.622	187.057	259.297	529.299	297.79	248.899	522.514	333.149	164.865	104.658	555.13	707.868	854.52	324.127	460.429	244.518	211.194	218.607	222.988	638.911	469.61	484.155	151.936	219.034	152.092	149.915	134.011	160.935	178.768	96.8772	150.139	136.792	172.547	229.645	214.944	204.111	198.987	568.652	533.243	605.013	316.037	271.553	256.008
orf19_3708	SAP2	184.439	123.305	223.901	202.303	155.446	212.794	167.65	149.848	180.397	238.119	167.867	162.802	650.427	1017.53	783.889	219.497	260.145	248.546	268.975	250.293	230.557	164.894	172.967	192.172	132.346	182.943	127.391	167.423	132.143	168.865	123.459	219.457	199.877	83.0141	148.406	175.194	255.16	235.214	257.593	48.9798	37.5903	39.4013	167.458	102.524	115.778
orf19_5716	SAP4	141.67	106.97	170.625	163.602	155.446	180.565	162.676	196.41	186.339	143.09	130.841	125.801	393.708	469.668	527.733	158.083	199.724	174.704	214.404	191.01	190.554	401.902	276.881	314.754	192.981	235.179	142.029	128.905	139.614	132.193	157.698	155.201	116.275	135.938	344.125	191.529	199.101	208.896	185.358	53.6115	34.6516	28.5997	125.709	85.5072	80.4261
orf19_5585	SAP5	108.406	84.283	95.7517	81.5078	97.36	86.3571	132.835	585.845	112.483	75.368	77.8043	61.3149	698.075	526.629	562.578	111.454	152.73	67.297	96.7027	68.3546	81.357	560.47	394.117	398.178	101.563	108.864	99.9463	86.8851	77.0446	87.5915	92.7311	69.198	78.1781	823.099	1005.43	304.786	91.8577	88.0743	110.397	209.235	178.646	186.696	112.201	92.3137	133.454
orf19_5542	SAP6	198.695	136.917	208.062	217.55	205.611	216.099	227.332	563.833	207.562	178.043	168.868	146.944	656.261	900.499	924.209	252.478	323.922	239.148	252.925	230.872	259.748	589.147	510.465	530.123	180.854	333.952	193.26	177.053	173.234	171.838	176.134	191.777	187.178	237.518	357.058	272.116	242.974	211.289	239.875	115.676	116.934	114.031	177.281	122.943	138.168
orf19_6928	SAP9	4657.3	4705.22	5277.86	5090.42	9197.5	6266.05	6738.52	7943.62	12847.2	4289.42	5008.24	6205.5	6342.97	7262.51	10527.2	5280.43	5431.71	4652.22	4733.08	4543.22	4516.26	7360.33	5445.92	5527.88	4709.78	4342.8	7868.77	7850.95	7637.68	7314.94	8661.31	4920.97	4824.42	3234.56	4019.67	4337.38	5725.8	5710.48	5215.91	4604.68	4671.85	4594.73	4854.44	4966.93	5180.56
orf19_853	SAP99	220.079	168.679	303.094	230.45	194.17	365.675	277.067	237.047	264.44	273.073	218.903	160.687	746.696	902.57	715.141	291.146	327.279	255.259	311.776	309.576	309.481	288.037	269.776	257.719	163.13	236.129	239.002	205.942	198.448	246.173	266.561	234.285	235.857	113.744	265.665	269.938	296.595	295.027	312.11	166.624	136.525	166.075	223.942	167.186	221.835
orf19_3893	SCW11	3390.88	3010.03	2814.24	3455.58	1428.94	1139.17	1098.53	894.006	1736.48	1395.95	1264.63	2685.17	1146.36	1074.49	1382.84	2305.28	2665.79	1725.39	1643.95	985.2	1374.42	998.219	1349.77	1367.76	2098.77	1790.85	2089.72	1827.21	1927.05	1838.93	2081.24	3482.64	3557.7	741.152	1462.4	1635.55	2810.72	2249.71	3480.91	1545.01	1724.38	1431.83	5828.18	5856.32	6136.24
orf19_2941	SCW4	85.8338	41.631	59.7548	79.1622	74.4777	175.606	119.572	136.302	105.691	64.4451	86.8106	41.229	172.969	195.22	155.742	53.4526	82.2394	106.232	134.153	104.129	112.711	61.1499	59.2841	56.8217	39.9954	54.7287	47.8004	38.7372	57.4332	36.0525	66.3933	48.4386	48.5471	24.1146	57.0128	76.0945	102.826	97.6444	69.5091	14.7055	21.9175	28.5997	71.68	27.6516	59.2148
orf19_1719	SGA1	944.766	1017.18	933.759	891.894	672.939	1329.24	694.844	741.619	746.631	1213.53	1014.46	1252.73	1270.83	1650.31	1639	1077.01	852.045	1103.77	914.195	1012.8	898.711	1282.46	1181.91	1302.22	1323.58	784.128	960.811	915.029	923.134	1011.33	930.274	936.15	945.942	957.97	1110.62	948.39	925.432	988.855	1031.73	890.09	736.99	745.433	906.667	859.184	888.811
orf19_3669	SHA3	1038.62	1440.07	965.437	1092.44	1086.58	1064.79	2825.17	2396.72	1247.5	1142.54	1576.85	3400.87	1550.89	1182.2	1183.19	1344.28	1520.03	1263.54	1075.77	836.992	1000.34	1941.19	3915.63	4323.34	704.176	862.007	1237.09	1140.89	1094.03	1045.03	1180.48	1124.96	1050.71	3345.53	2169.4	1877.31	1037.55	905.117	1075.35	773.372	804.579	823.991	963.152	935.19	873.492
orf19_6011	SIN3	4938.86	4766.02	5084.92	5062.28	3614.2	5016.56	6580.19	5176.94	3545.54	5130.49	6379.2	4273.02	4703.47	4569.81	4200.56	5634.13	5990.05	5256.38	4725.59	4912.2	5017.92	2938.15	2960.87	2955.37	4436.46	4969.63	4407.93	4279.25	4358.85	4296.94	4353.31	5047.5	5191.63	2506.43	3141.96	3581.61	5246.86	4948.46	5194.11	2415.76	2373.82	2317.56	4482.38	3998.13	3962.09
orf19_2179	SIT1	869.921	871.076	910.721	772.271	357.867	1205.28	2088.26	890.62	568.356	506.823	1194.58	706.179	1235.82	1054.81	1121.03	1349.96	1575.97	451.276	737.642	869.7	603.555	278.759	244.908	243.248	824.512	938.936	788.821	767.959	841.887	1056.92	959.246	757.224	793.554	323.734	580.367	656.536	960.774	1134.8	855.917	1367.15	1367.82	1406.3	1345.04	1851.8	1466.23
orf19_3623	SMC2	1989.03	1858.42	2035.26	1925.11	1373.49	2094.47	2124.74	1548.43	1413.04	2256.67	1694.93	1532.87	2341.46	2685.96	2808.65	2005.04	2095.15	2148.3	2178.95	2152.47	2087.98	1714.3	1622.43	1680.18	1516.68	1932.36	1662.49	1706.41	1661.83	1728.91	1737.09	1954.35	1846.51	1261	2244.41	2259.56	2001.52	1906.38	1936.72	888.237	822.211	926.115	1348.72	1162.08	1236.44
orf19_1936	SNF1	2392.95	2379.32	2464.35	2381.32	67.4369	-2.89234	4.35184	58.4152	84.4682	18354.8	1782.99	969.41	3029.94	3881.1	3502.72	2094.89	1881.44	3098.85	2376.91	2222.99	2307.46	2686.8	2618.05	2625.93	2409.4	2859.31	2716.39	2579.19	2579.83	2723.02	2574.63	2410.07	2386.22	1585.38	1703.81	1822.86	2558.46	2430.34	2396.02	1624.67	1605.85	1453.43	2098.98	1961.84	2070.75
orf19_2062	SOD4	235.523	199.534	293.015	290.261	335.865	1448.24	298.619	352.184	333.204	383.394	273.941	225.174	3392.65	5378.66	6379.76	329.814	471.618	334.471	298.936	232.917	288.939	2836.09	1399.5	1618.89	148.205	233.28	372.569	409.038	394.562	451.338	356.987	217.48	265.488	782.125	1593.45	1323.01	272.222	283.064	284.851	3677.43	3784.37	4033.05	534.607	980.567	798.074
orf19_2060	SOD5	385.213	342.01	657.303	612.774	3189.12	3024.98	7421.55	7654.93	6420.85	720.912	2242.31	463.034	6481.05	5244.02	7078.54	1279.45	2109.69	686.228	540.759	427.12	477.06	3336.25	3421.82	3268.63	700.445	742.34	3905.68	3671.71	3407.24	3020.36	3916.11	533.813	535.341	6330.62	2791.04	1905.63	573.235	725.679	865.457	17087	20639.5	24533.5	1170.67	2839.89	2725.94
orf19_2108	SOD6	139.294	39.8161	123.109	100.272	123.763	195.44	142.782	140.535	154.929	46.9685	27.7694	34.8861	236.176	294.643	302.655	97.8068	54.2668	111.602	175.884	123.549	146.226	105.009	75.2708	44.0528	10.1446	70.8743	72.5011	41.3634	80.7801	74.7068	79.5622	35.5876	53.8384	31.7972	38.9067	184.995	183.258	158.653	149.922	30.4532	37.5903	11.9063	136.76	44.6679	78.0693
orf19_6367	SSB1	182737	193183	187532	186140	92691.7	71198.3	101970	92047.1	83208.8	165771	132296	179225	86388.6	95803.5	76869.7	187620	193880	187370	180683	182740	183395	53875.6	56825.4	55194.7	121570	178000	156891	159133	159821	164380	163332	191421	195316	79319.9	101001	105843	187298	180842	183568	76486.3	72546.9	64767.5	147778	141517	143115
orf19_2107_1	STF2	285.42	230.389	375.088	332.481	1808.26	4262.9	639.306	1120.89	1322.2	279.626	228.91	2782.43	2758.63	3731.97	6022.84	334.363	436.932	364.008	347.086	292.2	367.863	4238.74	2916.46	3054.96	479.362	348.198	439.352	446.681	398.297	451.338	450.048	182.88	253.847	920.411	1214.08	1289.25	446.493	381.157	329.828	1934.99	1781.19	2217.4	357.786	390.667	437.483
orf19_6814	TDH3	189777	184290	173069	184402	249803	204684	155444	181311	208350	140032	167924	173716	247819	194682	201407	147183	152692	184295	198165	188683	213531	305149	369365	355620	282294	216438	195522	194505	195767	188159	175019	181236	184672	328160	286979	320028	177325	182225	173053	196393	204587	210176	205679	209193	210953
orf19_5908	TEC1	1531.64	1544.43	1446.36	1480.63	1036.42	1328.41	2064.22	1686.42	890.099	1042.05	1604.87	1457.82	1338.9	1288.87	1020.27	1558.09	1898.22	1317.24	1577.6	1849.92	1834.99	2003.61	1911.97	1825.74	1482.16	1553.42	1388.96	1446.41	1444.24	1436.53	1383.28	1419.55	1371.36	951.141	1078.72	1068.18	1271.54	1378.83	1617.79	539.01	562.63	580.463	1067.53	921.577	882.919
orf19_4892	TPK1	2666.2	2450.11	2323.24	2276.94	2140.05	1816.8	2152.09	1942.94	2863.85	3057.32	2145.25	2196.77	2239.36	2518.19	2384.86	2585.06	2609.84	2545.71	2412.22	2508.17	2282.59	838.807	920.79	857.859	1022.27	2548.74	2140.95	2089.84	2083.94	2299.8	2348.13	2305.28	2378.81	1045.89	1361.52	1329.54	2497.52	2352.59	2285.62	981.797	929.961	915.313	1886.55	1750.84	1582.89
orf19_2277	TPK2	1386.71	1236.79	1519.79	1357.49	1640.16	2149.01	1503.87	1681.34	1961.44	1734.56	1570.85	1315.1	1890.26	2194.03	2096.69	1486.44	1422.69	1620.67	1426.73	1365.43	1337.66	1864.44	1800.95	1847.88	1819.85	1589.51	1573.75	1506.81	1494.66	1587.18	1477.22	1439.32	1399.93	1040.77	1514.13	1810.88	1476.27	1552.29	1519.66	1640.42	1555.89	1630.18	1647.1	1612.44	1664.2
orf19_3038	TPS2	3803.12	3814.06	3876.87	3684.27	4858.65	3549.73	5618.64	6203.86	5119.45	4009.8	5300.45	3376.55	5972.47	4333.68	4495.32	3472.14	3992.81	4362.22	3590.3	3462.83	3602.68	5941.66	5384.64	5491.27	5438.33	4839.51	3917.57	3955.35	4067.49	3865.8	3779.15	3287.89	3529.13	3296.02	3517.88	3533.7	3716.2	3751.01	3573.59	5279.05	5365.37	5770.14	3943.32	4274.93	4320.32
orf19_4290	TRR1	14508.3	13678.5	13007.1	13075.8	13802.1	11066.5	6455.85	12664.2	11955	17916.8	13164.9	12783.1	21065.4	31142.6	21758.5	10489.2	9609.7	17865.9	14350.4	13171	13236.9	14166.9	13363.8	13190.1	11761.1	12748	12704.6	12498.5	13015.9	12627.4	13058.8	12774	12585.6	16702.9	17984.7	16361.1	14741.6	14881	12754.2	19047.1	19181.9	19364.5	15424.4	16296.4	16115
orf19_7611	TRX1	33299.1	30043.2	30256.8	33086.9	33577.8	23471.4	28555.8	26121.7	28054.9	18831.1	26825.5	30154.3	32994	20695.9	30142	34575.9	29315.8	19604.6	32466.8	32139.6	31629.5	26177.6	24605.1	25160.5	31995.3	26015.8	34715.7	34118.7	33297.7	33157.8	33093.2	33461.2	33453.2	21725.6	26696.3	27612.8	31678.7	32632.2	29692.7	25296.2	24397.1	24946.9	34234.9	34339.4	33702.7
orf19_6059	TTR1	18254.1	16983.5	15799	16225.9	33805.7	28376.8	56822.8	42318.8	31298.6	20066.5	37724.1	14253.6	31380.8	29465.8	26961.7	19416.9	24126.3	17272.5	17132.4	16815.9	16615.5	20583.9	19262	19900.6	20206.1	19739	20510.9	20412.3	20574.6	21503	20721.4	16205.2	15745.5	14859.9	17314.8	15426.8	17494.6	17877.6	15350.6	22295.8	20709.1	21511	20237.8	21722.4	21159.7
orf19_6109	TUP1	16794	16659.6	16285.7	16595.3	13575.1	13333.3	19101.1	20417.4	13000.9	21272.4	25034.2	15322.4	19117.6	20497.1	17761.7	16827.3	17349.1	21324.4	15962.9	16237.3	16098.7	12202.6	12278.5	12386.5	15382.4	17338.1	15363.1	15339.3	15523.3	15835.7	15250.2	16299.1	15769.9	11814.2	12546	12381.9	15781.1	15897.8	16007.5	11273.4	10882.2	10523.8	14594.3	14206.8	14515.9
orf19_4941	TYE7	445.801	543.472	375.088	574.073	861.279	541.694	864.773	802.574	771.249	396.501	611.176	4263.5	2375.5	1783.91	2249.25	450.366	505.185	784.237	370.627	370.903	381.918	1369.33	1803.61	1901.51	301.19	310.208	612.257	488.701	482.346	511.797	565.934	450.776	509.943	1720.25	1786.58	1364.39	468.429	601.268	542.444	446.377	381.413	387.017	357.786	379.323	306.68
orf19_1354	UCF1	163.055	134.195	233.98	174.157	295.38	345.015	191.688	904.165	221.994	141.998	226.908	946.153	355.784	380.602	397.771	191.064	204.2	232.435	234.735	195.098	199.203	312.497	309.743	258.571	191.115	199.089	165.815	191.935	186.308	215.448	177.012	163.11	180.828	204.227	438.104	339.635	205.195	189.756	197.624	244.436	174.727	202.407	156.407	105.927	131.097
orf19_1738	UGP1	12530.3	11852.6	12991.3	12909.3	21137.7	10281.4	12667.8	15243.8	19559.7	14654.2	13867.4	12147.8	13935.6	15570.5	14477.9	12051.8	12580.4	14294.7	12224.3	11492.6	11116.7	13796.7	11773.1	12095.4	16184.6	15733	16814.1	17484.9	16213.4	16327.3	17010.4	12915.3	13049.1	12667	12407.1	12008.4	12946.5	13196.6	13268.1	14748	14771	15400.3	11706.2	11362.8	11247
orf19_1822	UME6	161.867	159.605	164.866	174.157	231.134	288.821	323.487	484.253	292.455	138.721	246.922	141.659	648.482	1127.31	824.384	193.339	205.319	236.463	265.765	249.271	245.693	432.266	211.158	242.397	223.765	446.971	285.659	254.09	231.134	236.262	254.27	234.285	187.178	526.894	583.816	379.928	155.229	151.476	223.52	497.325	584.18	670.804	130.62	138.825	186.482
orf19_3548	WH11	2561.65	2677.89	2398.11	2511.49	2012.44	2075.46	2593.91	2039.45	2001.34	2747.11	2274.34	2078.37	2179.07	2430.16	2043.01	2748.83	3019.36	2815.57	2649.76	2465.24	2518.28	1729.49	1766.31	1723.59	2041.87	2646.57	2194.93	2178.25	2274.45	2332.51	2302.48	2479.27	2511.09	1418.92	2272	2561.21	2687.64	2546.38	2405.56	1553.34	1448.14	1392.55	2176.34	2290.83	2253.4
orf19_3707	YHB1	511.142	496.283	627.066	544.753	669.419	538.389	369.907	681.51	523.363	581.099	564.144	2613.29	1824.14	1747.66	1202.97	402.6	426.861	742.617	608.17	608.036	646.802	774.705	1058.45	908.934	442.049	443.172	540.899	522.842	505.692	545.496	520.282	581.263	550.157	1560.62	934.73	898.296	517.176	629.978	637.849	506.588	460.756	425.313	584.952	476.883	477.548
orf19_5917_3	YRA1	10895.6	11166.5	9908.5	10541.5	7031.59	8681.57	7476.26	7312.9	7074.53	10954.6	8944.99	9241.64	7260.93	7544.21	6608.61	10531.3	11212	10425.3	10716.6	10366.3	10420.5	7189.11	7293.27	7559.84	7917.81	9761.06	8418.59	8791.15	9108.53	8972.12	9226.69	10649.6	10424.7	4832.53	6848.55	6736.47	10617.6	10239.5	10065.2	4553.74	4435.77	4319.78	9182.86	8749.1	8749.95
orf19_3618	YWP1	5892.83	5005.59	14976.9	13397.2	3267.45	6092.51	2627.89	2132.58	4442.01	17104.2	4753.07	9305.07	10929.9	20464	22929.1	8139.58	4960.66	19125.3	5714.29	5524.46	4248.13	8692.98	4485.83	5396.78	479.362	4482.41	9592.33	8301.79	7539.63	6497.26	6322.51	12387.4	9500.82	4088.18	6864.07	6769.14	8214.33	16572.5	15871.3	28374.4	25412.9	22051.1	34368.8	35308.2	38885.3
orf19_3794	ZAP1	414.913	371.049	402.445	425.13	251.376	598.715	396.432	320.014	311.98	494.808	374.011	342.518	498.729	573.233	497.597	413.973	398.889	451.276	481.908	411.788	494.359	441.544	350.598	370.086	255.481	409.931	313.104	303.113	323.587	360.153	357.865	449.787	403.06	159.839	208.76	255.781	489.146	452.932	460.668	418.587	414.717	459.682	492.857	430.372	412.736
orf19_255	ZCF1	2881.23	3263.22	2327.56	2921.97	1828.5	1258.99	1211.26	1178.46	1619.33	2276.33	1727.96	3560.5	1974.86	1933.04	2776.63	2075.55	2090.67	2541.68	3192.26	2680.9	3036.16	3048.64	2328.51	2482.07	2845.97	2708.3	2290.99	2116.98	2127.83	2083.74	2295.45	2673.02	2734.38	1327.59	1384.8	1190.15	2871.66	2226.98	2420.55	523.262	537.161	498.96	1523.08	1386.69	1252.94
orf19_6182	ZCF34	1049.31	1043.5	987.035	914.177	914.964	1195.36	1151.58	844.904	902.833	1054.06	841.337	878.495	1063.7	1198.77	1007.08	1132.74	1236.95	1066.18	967.696	1022	1077.1	1196.43	1185.46	1174.53	771.341	916.142	838.222	767.959	868.035	853.738	850.383	940.105	913.136	584.086	713.146	786.128	905.933	979.285	970.402	597.369	606.709	565.734	952.1	808.135	891.168
orf19_3112	ZRT1	163.055	122.398	238.299	170.639	128.163	429.306	211.582	176.092	203.318	188.966	99.8197	130.03	314.942	448.955	411.898	203.575	177.346	190.815	263.625	196.12	216.501	210.44	167.638	184.511	112.757	181.994	150.262	140.285	144.283	115.343	162.965	167.064	152.255	67.649	146.681	173.016	212.507	232.821	260.319	144.392	137.504	101.265	263.236	211.428	194.731
orf19_1585	ZRT2	4207.05	4219.71	4041.01	4036.1	3871.19	4880.21	4148.96	3774.13	4458.98	4299.26	3391.12	3148.21	3323.61	3683.3	3705.2	4289.85	4532.12	4053.43	3837.48	3716.32	3952.98	5001.21	4786.02	5215.47	2708.85	3074.9	4458.24	4311.64	4416.75	4599.24	4485	3968.01	3800.04	4233.29	4687.02	4029.2	4412.07	4472.35	4120.12	4955.76	5180.23	4936.46	4315.38	4631.14	4624.35
