# Supplementary material for: Bypass of Candida albicans Filamentation/Biofilm Regulators through Diminished Expression of Protein Kinase Cak1
Source: PLoS Genet. 2016 Dec 9;12(12):e1006487. doi: 10.1371/journal.pgen.1006487 (PMC5147786; doi:10.1371/journal.pgen.1006487)
Supplement: S4 Table — NanoString measurements of target gene expression are provided as normalized numbers following RNA extraction from cells grown for 4hr at 37°C in YPD. (XLSX) [file pgen.1006487.s005.xlsx]

## Sheet: Sheet1
S4 Table. NanoString expression data for cak1 DX filamentation activator double mutants.
Orf19	Gene	WT	WT	WT	cak1	cak1	cak1	bcr1	bcr1	bcr1	bcr1 cak1	bcr1 cak1	bcr1 cak1	brg1	brg1	brg1	brg1 cak1	brg1 cak1	brg1 cak1	efg1	efg1	efg1	efg1 cak1	efg1 cak1	efg1 cak1	tec1	tec1	tec1	tec1 cak1	tec1 cak1	tec1 cak1	ume6	ume6	ume6	ume6 cak1	ume6 cak1	ume6 cak1
		DAY185	DAY185	DAY185	CW1176	CW1429	CW1428	CW1627	CW1630	CW1628	CW1547	CW1543	CW1544	CW1639	CW1642	CW1644	CW1460	CW1463	CW1464	CW1651	CW1654	CW1655	CW1605	CW1603	CW1607	CW1646	CW1648	CW1649	CW1579	CW1580	CW1584	CW1633	CW1634	CW1636	CW1534	CW1535	CW1536
orf19_6124	ACE2	1566.03	1643.03	1768.92	1261.16	1109.3	921.496	2312.59	2128.89	2170.97	1152.31	1063.07	1078.64	1853.47	2190.96	2195.84	1458.46	1594.98	1655.95	2890.95	3091.16	2565.44	1974.54	1690.27	1741.09	2006.74	2139.45	2015.47	1170.53	1078.95	987.566	2220.41	2237.01	1955.86	1590.97	1289.1	1180.21
orf19_2608	ADH5	1409.63	3096.93	1270.78	787.865	785.105	646.956	690.21	762.649	606.572	1414.96	1468.57	1318.44	541.194	819.178	670.458	723.062	917.271	1298.92	1851.46	1760.28	1523	2426.85	2834.36	2760.7	488.752	414.782	473.728	1069.56	994.209	1289.72	506.287	700.725	528.8	854.462	857.014	927.295
orf19_2903	AGO1	2172.61	2302.65	2128.19	1731.89	1450.24	1353.61	2019.57	2057.45	1989.92	1709.44	1847.21	1677.7	1967.21	2263.42	2314.23	1558.99	1487.01	1587.37	3841.46	3561.48	3596.33	3394.98	3677.31	3571.39	2144.3	2134.06	2237.49	1726.28	1535.34	1586.29	1817.92	1814.45	1917.23	1491.28	1644.25	1485.79
orf19_1221	ALG2	1753.53	1692.16	1847.76	1425.79	2060.19	1318.69	2003.08	2011.69	1895.6	1378.15	1493.63	1189.39	2312.72	2109.69	2306.83	1492.9	2262.09	2510.94	2124.48	2198.16	1931.12	2255.33	2068.14	2126.57	1742.59	1695.94	1818.24	1102.11	995.975	962.464	2074.05	2131.9	2165.55	1539.41	1435.81	1902.71
orf19_5741	ALS1	1275.7	775.056	920.464	182.524	398.834	162.856	227.216	215.707	228.21	110.68	93.6526	92.4302	586.26	407.937	522.466	236.211	260.769	255.087	385.258	340.196	480.553	203.442	162.487	186.265	479.014	549.451	605.907	96.5883	109.683	131.319	829.972	759.119	879.77	217.644	169.077	367.077
orf19_1097	ALS2	267.323	304.677	304.059	176.522	321.974	159.607	455.542	406.579	373.483	227.08	201.068	169.165	335.178	394.229	401.958	220.386	240.525	225.022	331.666	332.087	336.171	232.664	261.316	250.973	318.328	345.652	350.843	149.159	175.89	177.804	371.183	389.645	364.352	190.143	170.866	196.163
orf19_1816	ALS3	45959.5	29313.5	31274	25875.2	23824.4	65223.2	838.622	809.53	727.995	776.25	944.023	828.384	680.684	840.719	783.566	4399.11	2482.85	2369.07	953.54	883.496	993.593	1885.61	2502.99	2888.26	903.857	1036.95	1025.16	9574.34	4421.09	5702.04	1488.6	1838.87	1878.6	15988.6	16307.4	21651.1
orf19_4555	ALS4	725.282	767.778	861.333	821.305	1426.59	406.53	1394.21	1507.16	1483.63	1057.8	1038.01	1248.68	875.97	1186.36	1142.98	1180.13	3336.98	3019.24	699.734	594.615	761.618	1058.5	1011.25	1071.83	901.422	1014.51	1012.77	675.701	868.857	1017.32	1408.38	1481.08	1610.4	1409.64	1066.35	1860.42
orf19_5736	ALS5	1180.65	1169.01	1184.77	967.067	1220.64	618.527	1485.55	1310.71	1390.4	799.132	735.459	790.889	1388.86	1598.58	1413.59	1131.72	1429.17	1461.47	1609.79	1648.78	1547.06	1076.29	1103.11	1258.56	1331.13	1270.38	1378.33	682.376	686.126	694.713	1599.78	1744.38	1673.31	1020.33	1018.04	1261.35
orf19_7414	ALS6	392.614	326.513	376.63	384.019	308.179	350.485	550.678	524.897	476.476	451.921	400.681	373.209	451.062	539.142	529.865	343.263	444.898	484.337	603.672	554.07	562.37	481.685	531.061	597.62	513.098	508.153	594.548	291.851	245.628	285.648	521.767	663.565	481.342	360.305	379.305	433.543
orf19_7400	ALS7	974.999	901.522	942.863	839.311	608.721	680.258	1258.49	1142.16	1197.42	917.522	654.897	735.082	1171.05	1376.31	1256.08	807.773	697.473	723.921	18325.6	18734.4	18180.9	1308.79	1370.53	1370.41	1177.75	1060.3	1102.61	593.924	505.16	515.282	1208.54	1616.98	1288.13	827.82	739.823	700.273
orf19_5742	ALS9	300.158	250.088	254.782	258.835	340.697	205.093	413.682	264.82	314.94	219.121	193.012	210.148	297.623	340.376	303.648	188.736	246.309	240.054	419.638	372.632	471.891	228.852	254.34	285.175	368.238	345.652	372.529	185.875	196.194	188.96	455.623	402.386	385.322	208.19	195.02	203.068
orf19_4773	AOX2	159.314	153.647	181.315	234.827	352.521	112.496	232.29	214.591	184.844	364.373	550.167	663.579	171.009	220.92	168.341	232.488	249.201	224.082	373.124	234.78	468.04	202.171	276.431	276.856	181.989	308.842	414.867	504.637	470.732	523.649	217.784	264.364	182.245	159.204	181.601	225.512
orf19_7469	ARG1	187.828	267.374	244.927	711.555	702.333	327.742	237.364	207.894	235.799	952.343	800.803	847.568	237.535	381.5	307.877	891.552	963.545	1042.43	392.337	375.673	387.186	1689.95	2033.26	2191.27	199.031	225.347	254.806	589.752	421.298	468.798	279.707	339.745	261.71	850.165	839.123	875.503
orf19_4766	ARG81	1298.16	1244.53	1416.81	1272.31	1360.57	883.32	1740.51	1615.43	1676.61	1291.59	1440.82	1340.24	1642.09	1686.7	1723.32	1612.05	1779.11	1810.98	1793.83	1783.59	1610.59	1439.66	1417.03	1453.61	2116.3	2250.78	2180.7	1556.05	1543.29	1496.11	1764.44	1725.27	1772.65	1352.92	1357.98	1381.34
orf19_2289	ARP3	2731.66	2777.58	3212.27	3213.52	3459.44	3637.66	3525.26	3611.21	3494.7	3097.29	2954.48	2915.04	3863.2	3820.26	3770.9	3563.18	4010.83	4159.85	3575.52	3671.96	3385.53	3992.13	3937.76	3997.54	3282.49	3371.23	3288.73	2717.61	2527.56	2597.79	3575.67	3683.05	3793.48	3203.21	3146.26	3415.04
orf19_723	BCR1	1410.49	1491.09	1681.12	1296.32	1285.68	1009.22	1.42704	-3.06957	0.542066	0.248718	-1.2308	5.2319	1724.71	1839.45	1930.51	1462.18	1807.07	1778.09	1680.58	1816.03	1713.58	1893.23	1808.86	1828.91	1762.06	1639.38	1647.85	1102.94	920.94	926.206	2359.74	2076.69	2018.77	1450.89	1373.19	1477.16
orf19_4056	BRG1	1453.7	1068.93	1080.84	1220.86	1272.87	2808.35	250.049	216.823	208.695	1471.67	1489.16	1426.56	10.0594	24.1115	22.4631	25.832	31.3309	22.0794	785.684	504.403	743.33	961.941	1176.36	1303.86	1032.89	916.65	1064.4	866.791	604.912	761.651	479.547	689.046	657.93	1083.06	1030.56	1134.46
orf19_793	CAK1	2015.34	1830.45	1989.32	89.9223	78.5844	84.0677	2180.67	2318.64	2290.23	58.9463	56.9524	85.4544	2416.8	2495.48	2547.85	87.2702	90.1365	127.309	2255.94	2206.27	2261.27	64.9552	55.5187	95.6746	2095.61	2450.98	2387.23	74.058	86.7312	98.7799	2300.63	2500.31	2441.47	64.6701	73.3561	89.1257
orf19_1623	CAP1	2250.37	2302.65	2632.6	2971.72	3013.06	1948.99	2941.76	3310.95	3036.11	2331.24	2517.66	2470.33	3052.01	3293.48	3270.89	2956.25	3228.04	3311.43	3053.75	2692.81	3006.29	4264.02	4052.86	4478.22	2694.53	2910.66	2992.36	2582.43	2561.11	2619.18	3171.77	3371.97	3322.21	2720.23	2836.74	3139.68
orf19_6229	CAT1	5160.57	6909.09	8251.03	10692.8	12711.2	4220.85	13893.8	15965.4	14715.5	22830.6	23040.2	22962.8	9604.82	14070.9	14115.6	11127.5	21342.1	24022.8	9151.15	9521.56	6428.15	29135.7	29894.9	31018.5	16696.1	16189.1	15512.2	18751.7	17885	19330.4	11770.5	10782.7	10722.4	13049.4	12593.1	17717.4
orf19_548	CDC10	6529.27	6684.36	7013.74	6010.43	6230.34	5045.28	7562.82	7601.65	7650.18	6494.79	6642.4	6248.63	8715.31	8451.62	8583.82	6310.21	6831.58	6975.67	8096.49	7883.55	8104.92	6849.52	7054.94	6940.8	6848.01	6855.57	6745.01	4429.08	4055.62	4133.65	7637.22	7636.84	7704.92	5916.35	5885.49	5308.91
orf19_3856	CDC28	2600.32	2683.87	2667.54	2791.66	3087.95	1741.87	2973.47	3075.43	2895.17	2465.55	2763.82	2468.58	3574.56	3443.29	3619.73	3340.7	3763.08	3805.64	3000.16	3238.14	2947.57	3865.07	3741.26	3604.67	2903.91	2777.78	2858.12	2479.79	2115.32	2185.94	3461.68	3260.49	3404.99	3074.3	3189.2	3048.18
orf19_6010	CDC5	2964.1	2946.81	3390.57	2759.08	2778.54	2083.82	4316.79	4307.72	4672.07	2220.81	2398.6	2227.92	3799.89	4278.5	4351.24	3106.12	3916.36	3828.19	4235.82	4717.01	3881.25	3129.44	2815.76	2787.51	3383.53	3821.02	3759.62	1838.93	1769.27	1743.41	3786.77	4109.86	4155.49	3057.11	2949.45	2870.36
orf19_3561	CDC7	1729.34	1713.08	1893.45	1925.67	2034.57	2026.15	2014.5	2020.61	2010.52	1805.94	1797.08	1737.86	2208.64	2324.13	2224.38	1981.61	2558.04	2432.02	2222.57	2237.69	2290.15	2287.09	2303.01	2406.66	2023.79	1983.23	1892.59	1570.24	1475.31	1540.73	2289.37	2239.13	2283.65	1931.29	1941.25	1950.19
orf19_6000	CDR1	4264.53	4306.99	4558.87	4165.26	3251.52	2427.4	4144.27	3759.67	3916.43	3686.26	3505.88	3413.81	4340.69	4567.35	4399.86	4068.65	3781.39	3770.87	5389.57	5684	5260.58	6173.6	6799.15	6223.47	4773.7	5153.35	5140.27	3533.71	3279.68	3220.69	4528.43	4468.71	4581.51	4046.28	3912.92	3081.85
orf19_5958	CDR2	415.079	409.307	425.011	221.108	158.401	231.085	546.872	430.019	502.495	225.09	278.049	247.643	415.653	495.081	488.639	243.658	350.424	379.107	667.377	612.86	686.539	372.42	402.002	404.422	393.802	390.541	475.794	157.504	166.18	158.28	549.914	610.48	494.586	233.113	246.906	259.177
orf19_3895	CHT2	11848.5	14668.1	15814.5	2732.5	1477.83	775.291	5176.81	4906.01	5067.77	566.332	879.574	585.101	11108.1	16354.3	16372.4	3235.51	2697.83	3187.41	60494.7	63178.5	59209.6	7675.36	7990.91	6204.99	14904.2	13976.9	14228.6	1067.9	1230.79	1016.39	16894.6	13090.8	12991.5	2125.52	2002.98	1996.8
orf19_7586	CHT3	2329.87	2673.86	2827.92	663.539	972.328	453.641	1277.51	1451.35	1271.14	125.603	141.094	134.285	2613.16	2464.14	2580.62	925.994	1352.05	1225.64	3183.18	3628.38	3203.61	859.029	808.945	791.742	1491.82	1726.46	1618.94	301.03	394.815	372.11	3613.67	3377.28	3360.84	706.644	682.57	923.842
orf19_4393	CIT1	19004.8	17100.9	19592.7	12037.3	13915.4	8424.24	26647.1	25546.9	24132.2	15931.2	13689.7	14974.6	25667.6	24561.5	24058.5	14006.7	15917.5	16647.4	17073.7	18809.4	13558.7	12009.1	11553.4	10343.5	18374.8	18236	17662.2	7005.05	6093.92	6674.5	24696.9	21437.9	22103.5	14768.2	12509	14201.6
orf19_1960	CLN3	3489.45	3803.86	3920.96	6737.53	7381.27	4739.88	4479.15	5241.99	4981.04	6301.78	6588.69	5999.24	3666.84	4547.77	4650.39	7485.92	9085.47	8911.14	5641.35	5584.67	5446.35	9784.42	10404.7	10417.4	2953.82	3136.9	3262.92	4259.69	3787.26	4061.13	3775.51	3794.53	3909.37	7849.14	7875.94	8739.28
orf19_1754	CMK2	2205.44	2225.32	2323.5	2507.86	2588.36	2826.22	2750.22	2911.35	2943.96	2475.49	2543.61	2335.17	3180.77	3020.3	3062.65	2649.99	2982.22	2800.32	2942.52	3030.34	3026.5	3547.44	3644.76	3711.9	2616.62	2791.25	2853.99	2154.36	2222.13	2189.66	2765.05	2725.39	2816.73	2180.52	2353.66	2300.65
orf19_2706	CRH11	1310.26	1336.42	1335.28	1453.23	1483.74	1654.96	1235.66	1125.42	944.821	1518.43	1071.13	1407.38	958.591	978.779	941.072	1404.47	1683.67	1584.55	3501.7	3116.5	3341.25	2196.88	2104.19	1806.73	856.381	827.768	743.25	814.22	536.056	562.697	1238.1	1182.74	1019.94	1390.73	1131.65	1388.25
orf19_7114	CSA1	599.127	562.157	585.384	782.721	945.723	547.049	494.865	425.554	414.68	598.168	466.92	506.622	793.349	636.078	512.952	742.611	748.567	795.327	7464.51	2714.09	9693.13	446.111	503.156	448.793	558.139	535.087	582.157	677.37	559.008	614.759	735.681	709.218	647.997	762.505	706.724	857.376
orf19_4477	CSH1	3416.01	3964.9	3782.09	44937.5	45659.5	12114.3	5430.51	5413.89	5182.69	33991.1	38280.7	37741.2	10275.4	8884.41	8623.99	58617.4	47175.1	44490.9	4364.24	6197.91	3276.76	104256	108437	93732.9	9594.27	9761.74	9356.59	55336.7	47776.1	50820	5386.9	5783.1	5962.21	56518	60265.6	55189.1
orf19_1619	CTK1	1126.21	1078.03	1224.19	1141.12	1180.24	946.676	1385.34	1319.64	1391.48	1094.61	1028.16	1117.88	1460.75	1457.58	1501.33	1344.89	1421.46	1458.65	1607.77	1524.1	1411.34	1538.76	1497.26	1491.51	1264.18	1285.64	1316.37	981.946	931.533	905.753	1692.66	1547.96	1549.7	1261.82	1206.8	1143.1
orf19_6514	CUP9	751.204	684.984	764.571	511.775	650.107	405.718	466.958	380.906	402.755	150.475	167.948	153.469	1001.51	914.155	839.592	668.14	575.042	564.198	1944.49	2054.23	1918.6	1008.95	1000.79	956.284	864.903	781.981	774.229	440.384	353.325	432.54	1034.03	960.842	1078.43	582.89	597.584	624.311
orf19_4777	DAK2	3091.98	3741.08	2778.64	3345.56	4129.5	2034.28	2604.34	2423.57	2469.11	2921.2	3262.4	2863.59	3593.88	3059.46	3190.56	4161.74	4644.2	4730.15	2852.53	2702.94	2760.84	4244.96	4145.88	4091.82	3155.89	2848.71	3093.56	5057.43	4725.64	4873.68	2621.5	2612.85	2451.41	4225.9	4553.45	4000.3
orf19_1223	DBF2	1984.24	2231.68	2433.7	1927.38	2369.6	2113.06	2648.74	3165.84	3173.8	1797.99	2041.45	1870.4	2679.68	3030.09	3054.19	1908.07	3183.7	3007.02	2274.14	2419.13	2494.21	1682.32	1563.53	1705.97	2248.99	2771.5	2744.53	1409.19	1411.76	1428.24	2812.9	3007.81	2961.31	1964.81	2094.23	2241.09
orf19_4082	DDR48	3517.1	4766.45	2938.12	7811.02	8000.09	12226.4	3073.68	4048.76	3056.71	36971.8	30116.2	31140.3	1796.6	2186.07	2176.81	4827.32	5581.23	5807.81	462.108	486.157	532.531	2785.13	3659.87	3952.24	709.086	738.886	749.446	4912.23	3292.92	4279.61	1554.75	1573.45	1484.59	6482.69	6169.97	6920.51
orf19_2075	DFG5	1754.39	1668.5	1803.86	1959.11	1811.88	2463.14	2146.42	2006.1	1969.33	1877.58	1816.77	1781.46	2295.55	2207.61	2183.15	1988.13	1914.08	2085.33	2410.65	2323.85	2269.94	2694.93	2701.81	2765.32	1934.92	1894.35	1996.89	1625.31	1519.45	1452.41	2105.01	2182.86	2120.3	1880.59	1771.28	1755.11
orf19_3374	ECE1	119838	63212.6	75465.2	33528.6	34762.1	229776	1987.86	2673.6	1779.6	20753.3	22764.5	23334.3	153.841	187.629	159.885	2773.79	1943.96	1856.08	335.711	166.867	273.605	8160.69	13235.8	16966.8	229.464	246.894	230.023	4595.98	1718.07	2882.28	472.511	1057.46	920.606	20075.9	24112.7	29842
orf19_4255	ECM331	739.971	657.689	622.117	2823.39	2762.77	2834.34	4210.23	4699.51	4404.29	11616.4	10590.8	11124.8	452.135	575.371	552.064	2536.42	3082.48	2794.68	2044.6	2017.74	2137.1	11622.9	11367.4	11002.6	286.678	298.966	385.953	1467.6	1278.46	1387.33	395.108	513.865	423.95	2388.5	2457.43	2335.18
orf19_610	EFG1	2644.39	2672.04	3006.21	1516.68	1487.68	1247.21	3870.28	3595.58	3426.4	1298.56	1255.53	1164.97	3288.07	3285.65	3456.94	1782.41	2023.01	2137.94	1.01118	2.66075	-0.721913	0.158815	0.872021	0.462196	3366.49	3035.45	2967.58	1413.36	1328.78	1268.33	4089.35	3582.19	3686.42	1849.65	1512.75	1608.36
orf19_7332	ELF1	4763.1	4612.69	5095.54	2347.52	2410.99	2009.1	5342.98	5542.25	5497.09	1893.49	2118.43	2103.22	6324.66	5940.11	5987.61	2919.01	3066.09	3187.41	4329.86	4606.52	4236.43	1913.56	1992.57	2000.85	4588.67	5040.23	5026.68	1606.95	1625.38	1648.58	6365	6283.17	6363.95	2666.94	2605.04	2456.89
orf19_6070	ENA2	1792.41	1601.18	1888.08	1961.68	2077.93	931.243	1561.65	1519.44	1446.77	1402.03	1334.3	1321.05	2167.86	2336.85	2334.31	2838.96	3513.4	2963.8	2770.62	2941.14	2302.66	3341.62	3464.54	3181.3	2202.73	2431.23	2148.69	2396.35	2017.33	2260.32	2856.53	2665.94	2639.03	2630.85	2540.63	2336.04
orf19_5170	ENA21	8936.58	8894.32	10154	12353.7	14273	6075.21	8436.8	9013.66	8947.88	7210.1	8710.14	8086.77	13226.2	9442.52	9123.99	10462.9	12062.4	12149.8	9872.12	10732.8	8541.92	8245.82	8850.14	9923.82	9092.74	10888.5	10334.5	8425.29	8594.78	9199.54	10950.1	11215.8	11789.6	11698.4	11791.5	10335.3
orf19_1120	FAV2	709.729	564.887	692	953.348	1299.48	2061.08	6530.28	6503.31	6511.84	8198.01	10284.7	7936.79	517.588	686.993	639.802	852.455	1838.88	1721.72	326.61	233.766	431.463	523.612	505.482	583.754	314.676	349.243	459.271	285.175	270.345	316.328	645.612	695.416	591.71	1190.49	1109.29	1353.72
orf19_6178	FBP1	2224.45	2298.1	2386.22	3666.24	3986.62	1957.93	2878.33	2933.67	2908.18	3825.54	3923	4120.12	3613.19	3702.76	3453.77	3603.21	4270.16	4200.25	5269.24	5283.62	4793.74	7102.35	7092.15	7932.67	3254.49	3434.07	3337.27	3193.25	2930.99	2795.82	2863.56	2960.03	3103.68	3138.76	3258.98	3938.15
orf19_638	FDH1	418.536	1312.76	623.909	1070.82	1139.84	537.302	567.168	1126.53	658.61	3714.11	2939.26	3752.14	593.771	1325.4	893.504	673.726	1292.28	1506.56	7451.36	6352.99	7254.99	12143.8	10236.1	12101.7	419.365	518.926	550.144	872.632	1649.22	2428.59	675.166	840.87	752.847	1213.69	1058.3	1232.87
orf19_5389	FKH2	1904.74	1884.13	2091.46	1994.26	1853.26	1196.85	2603.07	2518.44	2525.49	1641.79	1834.67	1688.16	2513.37	2685.43	2720.15	2161.27	2390.3	2447.05	2742.31	2825.59	2736.77	2170.2	2136.74	2128.41	2300.12	2328.88	2261.25	1646.17	1618.32	1564.91	2762.23	2638.34	2871.91	2058.49	2019.08	1967.45
orf19_5634	FRP1	154.993	273.743	132.935	81.3481	80.5552	45.0798	59.777	22.6032	31.9819	49.9924	14.8815	15.6957	84.0963	90.6934	64.7466	73.3069	104.597	98.1827	1146.67	707.127	1453.69	161.515	155.51	164.08	76.0822	78.1083	77.1906	73.2235	39.9449	56.014	137.566	150.762	103.884	83.577	78.7236	82.22
orf19_7112	FRP2	301.886	351.988	346.168	142.225	194.86	89.7535	162.524	125.294	131.722	119.634	59.6378	91.5582	473.595	310.022	297.306	94.7172	164.367	165.83	1193.19	769.971	1343.96	62.4142	121.792	136.348	199.031	184.946	277.525	94.0849	56.7174	69.9594	392.293	459.718	363.248	121.391	105.561	170.267
orf19_1224	FRP3	5182.17	4791.02	5628.62	4901.78	4451.72	5588.68	4594.58	5421.7	4987.55	4936.81	5571.83	4149.77	4881.48	5488.73	5723.34	5498.48	6637.81	8695.04	5874.94	5409.31	4617.6	8280.12	9081.52	8991.1	4463.29	4601.21	4624.98	3826.61	3087.23	3827.78	6001.91	6133.47	6211.64	6445.74	5779.03	5440.12
orf19_7219	FTR1	7290.51	8177.38	7784.25	4675.42	2949.01	1724.81	5585.26	6271.13	6045.66	3470.37	3106.65	4178.54	4450.13	4379.35	3849.12	3076.33	5012.46	4941.55	22256	17995.4	26210.5	7621.99	6759.62	6155.07	5104.81	5797.07	5752.64	3848.3	3598.35	3335.04	9226.1	10906.9	9806.32	4688.26	5126.88	4918.74
orf19_3670	GAL1	868.718	963.39	1027.98	1339.19	1880.85	580.352	975.617	1050.63	1060.82	882.702	950.289	910.35	1428.56	1457.58	1429.45	1043.29	1136.11	1177.72	719.958	646.309	685.577	366.068	424.093	388.707	964.723	1016.31	1075.76	825.068	917.409	757.932	1150.84	1154.07	1176.66	977.356	995.675	1610.09
orf19_6993	GAP2	201.653	208.236	164.293	230.54	184.021	150.672	653.424	712.42	687.882	357.408	346.078	354.025	272.944	385.416	227.538	135.676	270.409	385.684	774.561	643.268	683.652	466.439	479.902	464.507	241.637	204.698	245.513	145.821	140.58	143.405	393.7	490.507	402.981	273.505	262.114	174.583
orf19_999	GCA2	211.158	243.719	237.76	212.534	210.626	165.293	340.11	436.716	319.277	316.619	316.539	354.897	218.221	334.501	239.166	201.769	259.805	277.636	480.309	394.932	473.816	294.919	372.934	448.793	435.19	422.862	484.055	271.824	280.056	419.524	312.075	369.473	353.315	214.206	278.217	220.332
orf19_1358	GCN4	5301.42	4991.18	5640.27	4363.32	4253.66	4144.5	6232.19	6428.52	6636.51	3263.43	3721.6	3971.01	6342.9	6129.09	6213.83	4651.38	5009.56	5614.26	4018.42	4276.08	4040.07	2410.33	2457.65	2702.46	5174.2	5412.81	5644.21	3931.75	4135.07	4258.23	7189.69	7247.19	7275.59	4331.61	4528.4	4635.61
orf19_663	GIN4	2813.75	3144.24	3393.25	3616.51	3154.95	2471.27	4151.88	4096.76	3904.5	3302.24	3339.38	3195.82	3470.48	3786.97	3798.38	3818.24	4086.99	3891.14	3854.61	3675.01	3546.28	3746.92	3500.58	3597.27	5087.77	4898.38	4745.8	3882.52	3591.29	3718.07	3883.88	4114.1	4151.07	3833.15	3833.3	3161.26
orf19_1193	GNP1	5163.17	4927.49	5057.01	3226.38	4896.13	2534.62	5563.7	5073.44	4861.79	3325.12	3102.17	3037.12	6017.78	5200.86	5045.74	3651.62	5246.72	6043.64	5562.48	5527.9	4813.96	3502.98	3393.62	3272.81	5498.01	5207.22	4971.95	3147.36	2742.96	2671.24	5651.48	5480.52	5632.21	3719.71	3231.25	4763.37
orf19_1756	GPD1	2953.73	3211.56	3438.95	1856.22	1831.58	2205.66	3351.48	3529.73	3558.66	2319.3	2522.13	2509.57	3877.15	3799.7	3958	2472.19	2820.26	3300.16	3032.52	3310.1	2963.93	2855.01	3423.85	3301.47	2871.04	3071.36	3249.49	1506.82	1532.69	1674.61	3965.5	3969.71	4130.1	2354.98	2434.17	2030.47
orf19_691	GPD2	3055.69	3048.71	3024.13	1879.37	2692.81	1126.18	2911.31	2822.05	2788.93	2187.98	2057.56	2009.92	3265.54	3154.44	3055.25	2317.66	3572.2	3534.11	2633.1	2870.19	2274.75	2509.43	2590.19	2420.52	3048.77	3287.73	3153.46	1838.93	1722.49	1774.09	3672.78	3656.51	3706.29	2309.43	2208.74	2904.03
orf19_4647	HAP3	191.284	207.326	219.841	208.247	175.152	153.109	233.558	277.099	312.772	159.429	212.704	184.86	221.44	248.336	245.509	223.179	235.705	240.054	709.846	513.525	931.027	321.6	227.598	295.343	213.639	184.946	280.623	217.584	179.421	198.257	321.926	318.511	310.272	193.581	217.385	184.078
orf19_681	HAP43	1095.11	1168.1	1313.78	1039.95	893.497	603.095	1368.85	1315.17	1318.85	946.374	916.274	874.599	1235.42	1498.71	1518.24	1070.28	1221.9	1317.72	2969.83	2326.89	3270.99	1217.31	1220.54	1277.05	2098.04	2165.48	2098.09	1325.74	1226.38	1200.47	1644.82	1708.28	1612.61	1095.95	982.256	1099.07
orf19_2601	HEM1	1832.16	2413.65	1876.43	1291.17	1036.38	920.684	1925.71	1609.85	1566.03	994.128	832.132	1006.27	1809.48	1736.64	1599.64	1276.94	1164.06	1166.45	2148.75	2134.3	2153.47	1071.21	1093.81	1088.47	1751.11	1672.59	1668.5	1038.69	1099.26	1031.26	2038.87	1845.24	1832.24	1257.52	1071.72	1071.45
orf19_2023	HGT7	28797.3	30653.7	27365.9	37544.8	27445.7	22603.7	17313.6	18722.4	19145.2	11715.9	17112.7	16410.7	25276	23561.8	23828.1	34492.7	19898	24627.9	24891.1	22236.4	29757.5	7544.49	8021.14	7526.87	23852.7	25145.5	25610.5	27949.1	34099.5	29541.2	21022.3	23684.5	24031.6	25920.7	29995.5	28336.6
orf19_895	HOG1	5119.96	5029.39	5573.07	5161.58	5568.16	5785.24	6187.79	6330.29	6156.24	4869.16	5156.49	4635.46	7550.03	7278.61	7156.75	5261.11	6337.99	6736.08	6427.04	6907.44	6030.62	7257.36	7127.03	6793.82	6143.18	5988.3	5764	4202.11	3663.68	3876.12	7043.33	6914.88	7091.27	5512.43	5300.43	5409.91
orf19_6387	HSP104	6600.98	8272.91	8623.74	12225	15156.9	7627.42	8619.46	9634.27	9429.24	11135.9	11343.6	10174.3	11725.1	12747.1	13275.2	13424	16653.1	17411.2	8740.61	8584.98	8225.24	18302	18819.1	20441.6	10220	9910.77	9854.32	12885.5	13126.9	12909.9	10430.8	10103.2	11113.1	12901.6	12772.9	14035
orf19_4980	HSP70	38466.3	44788.7	47253	58891.2	57747.2	41512.8	64555.5	69639.4	71859	60685.6	71884.6	64029.7	59975.7	64483.3	66443.5	56816.1	55881.3	54420.9	54754.2	53694.1	50810.4	93293	84698.6	94354.1	100624	95032.6	92143.1	116501	122963	120277	58227.9	60811.2	61877.9	58541.9	58828	54602.1
orf19_6924	HTA1	13695.9	14033	16003.6	7430.33	6436.28	5503.39	20236.2	19915.7	20679.3	5445.19	7072.96	6316.65	18605.1	20190.6	20674.8	9335.58	10769.6	10731	23830.4	22519.2	24774.4	8779.44	8650.16	8835.81	18498.9	16872.3	17672.5	5031.56	5567.79	5365.49	21347.4	21332.8	21729.4	6959.66	7144.17	6948.13
orf19_1051	HTA2	28872.5	28835.8	34245.8	14660.1	12808.8	9401.37	41986.8	43935.3	44586.5	10646.4	13244.9	12438	37014.6	39660.9	41094.6	17666	19916.3	19736.6	52816.8	48019.9	51026	15651.7	14567.1	15206.7	39654.7	36872.5	37805.1	9818.84	11245.7	10850.7	41335.7	41796.1	44102	13485.1	13919.8	12841.2
orf19_1321	HWP1	40663.6	26134.6	28570	32432.8	35112.9	123685	1495.69	2094.28	1234.28	33909.5	27888.2	30080.8	75.5124	124.964	102.802	6036.53	5380.72	4312.99	132.464	78.6822	125.372	15086.3	22404.8	24796.4	311.024	364.505	294.047	17666.9	6918.42	9732.26	502.065	836.623	773.817	26982	24738	22859.5
orf19_4975	HYR1	6844.65	3496.34	3351.14	4854.63	6812.7	48303.2	874.139	1069.61	734.499	17436.4	16242.6	14169.7	315.864	358	345.932	885.036	761.099	774.657	376.158	291.542	307.294	865.381	1370.53	1600.59	292.764	243.303	293.014	3406.04	1386.16	1954.45	396.515	371.597	353.315	1260.1	1337.41	1757.7
orf19_1048	IFD6	230.168	318.325	255.678	2489.85	3474.22	435.771	284.297	297.19	275.912	710.589	827.657	883.319	1354.53	801.554	622.889	2334.42	1455.2	1718.9	22.2459	334.114	294.781	16.6755	4.36011	8.78173	16.4338	14.3647	18.3295	2.29475	1.10345	-1.62696	689.239	735.761	611.576	2739.13	3045.17	2648.52
orf19_5760	IHD1	20485.8	14749	16716.7	11429.4	18287.5	31176.9	3978.1	4837.92	3775.49	14993	16828	13676.2	1020.83	1967.72	1750.8	2796.14	5859.84	7108.15	365.035	319.924	357.347	1904.66	2419.28	2730.19	1505.21	1506.5	1485.73	3943.43	2353.66	2981.76	5689.48	7549.78	7740.23	11143.2	11146.6	15930.6
orf19_3474	IPL1	592.215	594.001	677.665	473.191	556.496	378.914	839.89	682.282	777.865	498.681	464.235	480.463	854.51	831.907	743.397	600.186	1000.18	979.478	958.595	908.837	912.739	754.846	691.513	667.874	722.477	689.508	756.674	429.536	373.628	351.656	911.597	828.129	769.402	509.841	468.764	691.641
orf19_5068	IRE1	1510.73	1559.32	1854.03	2117.73	2006.98	1633.03	2027.18	2128.89	2205.67	1943.24	2010.12	1853.84	1951.12	2150.82	2179.98	2167.79	2384.52	2244.11	2648.27	2646.18	2610.68	3165.02	3182.01	3343.07	2798	2922.33	2898.39	2604.13	2573.47	2558.75	2162.71	2145.7	2110.37	2165.91	2084.39	2050.32
orf19_6239	KIN28	1273.1	1306.39	1332.6	979.071	1078.75	729.805	1546.43	1496	1558.44	955.328	979.828	905.991	1674.28	1726.85	1665.18	1045.15	1358.8	1399.46	1740.24	1781.56	1755.93	1623.88	1623.99	1660.67	2213.69	2361.2	2385.16	1445.9	1371.15	1438.47	1546.3	1652.01	1591.64	942.98	973.311	1081.81
orf19_5265	KIP4	1659.35	1335.51	1404.27	2192.33	1641.4	2862.77	1911.75	1543.99	1674.44	2782.91	2530.19	2431.96	997.219	1217.69	1092.24	1127.06	1387.72	1315.84	3331.83	3440.86	3230.56	4111.55	4080.77	3772.91	1619.64	1477.77	1544.59	2140.17	1588.31	1645.79	1083.29	1100.99	997.863	1314.24	1246.16	1245.82
orf19_4377	KRE1	6047.11	5514.33	6488.72	9144.32	8078.92	8265.04	4573.02	4609.1	4443.31	6724.6	6364.91	6415.18	5747.39	7200.27	6932.65	10536.4	8213.03	7485.84	5070.04	5680.96	4350.97	16290.7	15731	15234.5	6844.36	6586.23	6799.74	7717.68	6020.65	6890.19	8597.02	7911.82	8164.05	11532.5	10973.9	9452.28
orf19_3419	MAE1	1943.63	1845.01	1921.23	4196.12	4182.71	1617.59	2335.42	2233.81	2303.24	2783.91	3086.96	3631.81	1983.31	2354.48	2260.32	3751.22	4206.53	3811.27	3021.4	3237.12	2611.64	2641.57	2342.54	2355.81	1797.37	1792.9	1890.52	3663.05	3457.11	3036.61	2223.23	2411.13	2402.85	3160.24	3581.03	5075.85
orf19_3459	MCK1	1598.86	1627.56	1804.76	1206.29	1716.29	814.279	2190.82	2152.33	2180.73	1018	1196.45	994.933	2198.98	2250.69	2240.23	1383.99	2135.8	2575.77	2443	2629.96	2467.26	1677.24	1562.37	1603.36	1961.7	2038.9	1998.95	932.713	860.912	810.925	2202.12	2255.06	2201.98	1181.03	1145.97	1850.06
orf19_7293	MPS1	1014.75	1048.91	1182.08	858.174	794.959	693.254	1314.3	1252.66	1286.32	861.809	855.406	861.519	1263.32	1375.33	1302.6	954.852	1009.82	1065.92	1710.91	1690.34	1751.12	867.922	936.842	1039.48	1209.4	1295.52	1257.51	674.866	684.36	686.346	1385.87	1444.98	1460.3	887.119	891.903	907.442
orf19_2119	NDT80	5204.64	4960.25	5439.58	3329.27	3131.31	2805.91	6803	6344.8	6091.19	2855.54	2627.76	2805.17	6675.53	6505.08	6471.76	4105.89	4186.29	3985.09	7205.65	7775.1	6337.68	3370.84	3320.37	2814.31	5812.07	5796.17	5735.08	2452.26	2181.52	2238	7417.68	6873.47	7062.58	3978.39	3394.96	3390.88
orf19_6232	NPR1	961.174	953.382	1039.62	1296.32	1270.9	741.989	1324.45	1316.29	1314.51	1234.89	1159.75	1214.67	1245.08	1324.42	1372.36	1245.29	1516.9	1655.01	1240.71	1185.56	1187.07	1189.36	1283.32	1359.32	1658.59	1566.65	1704.65	1465.1	1455.89	1353.87	1328.17	1321.82	1218.6	1101.11	1282.84	1264.81
orf19_7150	NRG1	2484.54	2773.03	3044.73	2654.48	3037.69	713.56	3955.27	3712.79	3641.06	1957.17	1864.21	1827.68	5266.68	4474.33	4473.86	4093.78	4458.14	4554.46	6533.21	6415.83	6216.39	4820.5	4737.69	4468.98	3725.59	3592.08	3656.36	2448.92	2535.51	2540.15	5137.81	4399.7	4286.82	3336.42	2797.37	2561.34
orf19_1424	ORF19.1424	205.11	198.228	199.234	153.372	171.211	148.235	305.862	293.842	296.51	201.213	185.851	177.885	188.177	216.024	206.396	121.713	186.539	171.467	336.722	345.264	327.508	254.262	258.99	249.124	169.816	145.443	223.827	123.291	98.2071	100.639	236.079	231.452	210.941	129.985	153.869	151.276
orf19_1534	ORF19.1534	978.456	995.234	1005.58	1117.12	1255.13	1332.49	1039.04	1100.86	1125.87	1102.57	1279.7	1083.88	1130.27	1133.48	1224.37	1095.41	1252.75	1224.7	1092.07	1110.55	1209.2	1482.85	1378.67	1596.89	913.595	1129.43	1187.29	1112.12	939.478	1038.7	1024.18	1131.78	1138.03	1180.18	1273	1131.87
orf19_1691	ORF19.1691	6078.22	12326.2	4805.25	721.844	280.588	1480.32	196.773	188.918	169.667	116.649	478.557	122.078	134.527	183.712	160.942	144.054	123.877	957.868	276.051	172.949	314.995	174.22	135.745	151.138	117.471	172.377	244.48	140.814	212.083	225.218	399.33	1563.89	571.843	1144.94	1727.45	211.7
orf19_1862	ORF19.1862	1488.26	1693.07	2065.47	5718.91	8665.22	3071.52	2167.99	2211.49	1984.5	5153.7	4501.26	4427.93	2104.55	2729.49	3172.59	7169.42	13855.5	11124.7	617.829	744.63	667.288	4965.34	5164.4	5686.4	2700.61	2605.41	2571.04	10327	10575.7	12121.6	3821.95	2992.94	3604.75	7269.05	5207.39	9178.65
orf19_2125	ORF19.2125	2341.1	2342.68	2472.23	3459.6	3958.04	2271.45	4007.28	3962.82	4019.42	3526.08	3847.81	4064.31	2823.46	2981.13	3028.82	3362.11	5709.45	5399.11	2396.49	2421.16	2468.22	2194.34	2466.95	2539.77	2284.29	2283.1	2302.55	2763.51	2444.59	2525.28	2800.23	2883.59	2921.57	3118.99	3489.78	5753.46
orf19_2320	ORF19.2320	708.865	572.165	720.67	336.003	354.492	277.383	927.415	816.227	780.033	333.531	328.176	299.09	839.488	826.032	830.078	433.558	463.215	460.848	688.611	756.794	684.614	327.952	342.704	302.739	1096.19	1151.87	1127.4	382.807	366.566	414.875	953.817	873.783	872.044	378.352	402.564	325.643
orf19_3456	ORF19.3456	508.399	449.339	479.663	368.585	631.385	373.228	529.114	508.154	601.151	282.793	363.981	275.547	516.515	584.183	594.348	425.18	757.243	722.982	508.622	519.607	570.071	448.652	434.557	429.38	493.621	498.277	578.026	264.314	213.849	255.898	545.692	597.74	575.154	431.635	452.661	617.406
orf19_3615	ORF19.3615	830.699	1002.51	990.348	1277.45	1325.1	1122.93	1084.71	1162.25	1206.1	1230.91	1320.87	1222.52	1269.76	1309.73	1308.94	1144.75	1712.59	1711.39	1287.23	1184.54	1346.85	1809.38	1772.82	2078.5	965.94	1039.65	1039.62	1216.43	1196.36	1221.85	1041.07	1165.75	1100.51	1066.73	1114.66	1436.58
orf19_409	ORF19.409	5817.27	5377.86	6252.19	5979.57	5555.35	5401.86	6715.48	6696.41	6752.52	5828.22	5376.69	5835.31	8648.78	7699.64	7652.52	5647.43	5791.39	5828.48	8179.41	8147.1	8472.61	10512.4	10289.6	10966.5	9845.04	9989.78	10036.1	8194.98	7716.43	8052.3	7015.18	6877.72	7247.99	5771.11	6114.5	5603.26
orf19_411	ORF19.411	175.731	190.949	194.755	209.104	228.363	183.974	244.975	213.475	227.126	219.121	204.648	204.916	276.163	242.461	233.881	231.557	247.273	265.422	262.906	249.984	262.054	341.928	339.216	361.9	314.676	275.623	314.7	381.138	338.318	335.852	241.709	198.539	241.844	216.784	220.068	186.668
orf19_4174	ORF19.4174	282.876	261.006	305.851	222.823	202.743	161.231	346.453	265.936	317.109	195.244	210.019	200.556	355.565	408.916	367.074	193.391	176.899	238.175	475.253	394.932	422.8	242.828	302.01	350.807	290.33	312.433	388.018	159.172	123.807	117.374	366.961	411.941	332.345	172.955	167.288	197.889
orf19_4342	ORF19.4342	160.178	188.22	174.148	234.827	179.094	76.7575	247.512	236.915	260.734	247.972	13.9864	279.035	183.885	264.981	238.109	229.695	242.453	240.994	495.477	471.967	498.842	255.533	211.32	245.426	158.86	189.435	249.643	240.115	253.573	209.413	231.857	269.673	258.399	188.424	181.601	257.45
orf19_449	ORF19.449	404.711	412.036	395.445	666.968	780.178	362.669	515.16	515.967	517.673	674.773	634.309	642.652	578.749	654.682	585.891	624.389	760.135	707.949	907.025	831.802	861.724	714.19	718.255	719.64	970.809	808.017	920.866	1156.35	1173.41	1046.14	627.317	630.652	619.302	641.33	680.781	680.419
orf19_4706	ORF19.4706	1392.35	1300.02	1519.85	1849.36	1913.37	1338.99	1984.06	1921.27	1980.17	2422.77	2163.19	2161.65	2143.18	1927.57	1853.34	2021.64	2296.79	2148.27	1835.29	1686.28	1784.81	3826.96	3580.81	3790.47	1340.87	1395.18	1581.76	1659.52	1425.88	1415.22	1696.89	1883.46	1945.92	1722.46	1691.66	1738.71
orf19_5517	ORF19.5517	2997.8	3185.18	3714	3084.9	4577.85	2156.11	3907.07	4376.93	4421.63	3847.43	3723.39	3553.33	5056.38	4794.51	5092.26	3672.1	6321.61	6290.74	5815.28	6493.88	5692.77	11735.9	12017.3	12885.6	3846.11	4426.14	4527.91	2979.63	3311.46	3107.27	4292	4384.84	4616.82	2945.39	2755.33	4288.61
orf19_5626	ORF19.5626	539.506	501.199	558.505	653.25	1010.76	526.743	543.067	581.823	550.197	723.522	703.234	716.77	652.786	696.785	670.458	648.592	1014.64	955.05	1590.58	1501.8	1566.31	2016.47	2064.66	2050.76	561.791	650.005	682.324	679.039	704.664	761.651	679.388	655.072	667.863	663.674	617.265	796.088
orf19_6578	ORF19.6578	1351.74	1245.44	1398.9	986.788	1334.95	940.178	2367.14	2580.95	2653.41	1875.59	2029.81	1907.9	2167.86	1622.08	1548.9	932.511	1064.77	1173.02	924.215	879.442	996.481	669.722	600.823	756.615	1417.56	1486.75	1505.35	759.146	764.691	841.604	1786.96	1831.44	1899.57	955.012	979.573	917.8
orf19_6660	ORF19.6660	268.187	291.03	254.782	582.941	507.227	296.877	407.34	385.371	378.904	909.563	796.327	875.471	331.959	426.541	363.903	508.029	789.056	873.309	604.684	432.436	641.299	1924.99	1960.01	2061.86	261.114	300.762	414.867	704.072	587.257	585.939	347.258	534.037	359.937	473.746	467.869	524.18
orf19_670_2	ORF19.670.2	263.002	218.244	234.176	968.782	594.926	220.525	402.266	389.836	378.904	1269.71	1130.21	2122.41	293.331	304.147	224.367	589.015	479.603	471.183	1164.88	731.453	931.027	1200.8	1147.29	1244.69	446.146	423.76	507.806	2110.97	2867.43	3004.07	334.592	435.299	377.596	897.432	1009.99	762.424
orf19_7514	PCK1	615.545	604.919	528.939	8836.5	7035.4	2074.89	598.88	646.563	542.608	5063.16	3983.87	7055.22	540.121	780.012	582.72	4609.49	3354.33	2547.58	1627.99	1428.82	1344.92	3637.65	3192.47	3298.69	660.394	589.852	728.793	9462.52	7869.15	5917.73	632.946	760.18	676.693	5047.49	5176.97	7420.3
orf19_6540	PFK2	5021.46	5894.64	5204.84	4807.47	7319.19	2125.25	4869.84	4758.67	5045.01	3925.03	4375.04	4013.74	9473.92	5603.29	5690.57	6130.55	6116.27	6007	3255.99	3363.82	3714.72	2898.21	3025.04	3119.36	5243.59	5519.65	5564.69	5574.79	6362.28	6044.17	4869.01	5077.07	5069.33	5147.18	5114.35	5112.1
orf19_6420	PGA13	3091.98	3857.54	3636.95	21357.5	16724.7	15170	1348.55	1280.57	1081.42	42443.6	27330.6	31291.1	875.97	1879.59	1610.21	18488	18421.1	16191.7	1425.76	1595.06	976.267	24583.4	27625.3	20142.1	1224.01	1136.61	1064.4	23140.9	11581.2	11901.2	3071.85	3462.22	3134.58	32110.1	27170.4	24874.3
orf19_893	PGA17	230.168	139.999	169.668	183.382	119.971	187.223	296.982	190.034	180.508	166.393	133.038	211.02	195.688	217.003	137.686	139.4	142.194	183.682	416.605	274.311	349.647	111.964	160.161	178.87	202.683	182.253	210.402	126.629	99.9727	109.006	229.043	376.905	206.526	149.751	173.55	146.097
orf19_6336	PGA25	106.605	59.0248	66.6354	98.4966	101.248	49.141	217.068	113.016	94.8615	99.7361	80.2257	129.925	91.6073	101.464	58.4041	82.6157	147.014	200.593	176.956	136.459	198.526	61.1437	91.5622	102.145	100.429	82.5973	129.856	69.8857	55.8346	68.1	144.603	203.847	160.171	103.343	81.4074	147.823
orf19_2833	PGA34	263.002	179.122	202.818	87.35	88.4382	166.917	246.243	243.612	252.061	68.895	97.2331	98.5341	124.87	193.504	208.511	67.7216	103.633	106.639	18527.8	19197.6	18153.9	997.515	858.941	832.415	135.731	155.319	231.055	76.5613	62.0139	72.7485	154.454	209.156	163.482	62.9513	72.4615	73.588
orf19_3923	PGA37	65.1296	49.0168	42.4451	57.3402	38.1836	59.7003	59.777	34.8815	43.9073	52.977	50.6866	38.3673	49.7604	44.6735	25.6344	55.6202	43.8632	62.4799	69.7712	57.3962	100.346	62.4142	56.6814	91.0527	49.3013	33.2185	48.2764	42.3486	52.3036	30.9123	41.868	91.3066	38.7667	62.9513	50.0969	50.2815
orf19_6321	PGA48	1645.52	1752.21	1765.33	1398.35	1703.48	1034.4	1812.81	1845.37	1728.65	1019.99	921.645	1009.76	1836.3	2162.57	1981.25	2059.81	2303.54	2168.94	4453.22	4600.44	4152.68	2764.81	2506.48	2218.08	1183.84	1258.71	1116.04	901.838	819.423	775.596	1988.2	1994.94	1801.34	1639.1	1542.27	1652.39
orf19_4651	PGA53	20684.5	19485.6	22655.9	11873.5	10071.4	8055.48	29667.3	29390	29251.5	16970.8	17030.3	15472.5	21533.4	22787.3	23305.9	14633.2	14179.4	14603.9	12991.6	14942.4	11181.2	10854.2	10640.7	9620.62	23374.3	23116.5	22781	11321.7	10095.5	10345.9	29830.8	27398.3	28842.6	14542.2	12969.7	10116.9
orf19_5635	PGA7	619.865	994.324	498.478	252.833	222.451	167.729	233.558	120.829	134.974	190.27	106.184	141.261	275.09	324.709	280.393	181.289	211.604	236.296	6718.26	3704.4	8880.73	407.995	339.216	369.295	314.676	266.646	318.831	224.26	137.049	148.983	400.737	424.682	348.9	253.739	186.074	209.974
orf19_6846	PHO85	4203.18	4098.64	4541.85	3242.67	3224.92	2407.91	4957.37	5141.53	5159.93	2937.12	3041.31	2894.98	5630.43	5814.78	5964.35	3505.47	3957.81	4130.72	4895.11	5604.94	5105.61	4062	4155.18	4385.78	4365.9	4545.54	4569.22	2586.61	2504.61	2475.07	5641.63	5752.31	5775.69	3358.76	3353.81	3466.84
orf19_4599	PHO89	409.895	478.454	540.587	156.801	110.117	69.4473	413.682	306.12	364.81	118.639	92.7575	105.51	383.463	598.87	508.724	188.736	173.043	218.445	1863.6	2012.67	1402.68	181.843	284.57	244.502	296.416	211.88	269.264	97.4227	97.3244	77.3969	635.761	626.406	653.516	218.503	282.689	133.149
orf19_3829	PHR1	14771.7	10325.5	12295.3	10377.3	10869.5	11873	9050.74	6498.84	6328.62	13116.7	8586.62	9564.78	10200.3	9541.41	9433.72	13084.2	12577.2	10905.8	15853.2	16124.3	12097.6	13984.7	12787	10190	9382.46	7163.52	6860.67	7811.13	4969.28	5223.25	11368.1	8006.31	8137.56	11743.1	8282.98	9828.64
orf19_6081	PHR2	7020.06	7674.25	7179.49	10694.5	11706.1	9978.07	28212.4	25789.1	26142.2	17779.6	15886.4	17361.2	11836.7	8054.09	7817.43	11854.5	12928.1	12397.8	2626.03	2582.32	2365.23	4554.96	4788.85	4647.38	5658.69	5175.8	5498.6	6719.67	6257.23	6215.23	7168.58	7019.99	6766.79	10732.4	9501.41	8792.8
orf19_778	PIL1	24772.5	23693.5	27476.1	21895.9	22684.3	13897.2	28209.8	29167.9	28800.5	20381.2	19824	18609	31349.2	32898.9	33591.3	25044.2	27845.4	28119.2	17790.6	23650.4	18221.3	25289.8	23015.3	21761.6	30778	31494.7	30479.4	17309.7	16894.5	16734.7	43771.8	41907.6	42785.3	28935.5	25841	24245
orf19_220	PIR1	2678.95	2944.99	3510.62	1857.07	2235.59	974.292	4501.98	4814.48	4513.78	1671.64	1244.79	1480.63	4597.13	4353.9	4623.97	3113.57	3911.54	3551.02	9562.7	10996.4	8453.36	12345.8	10796.5	10622.7	3252.06	3402.65	3263.95	2204.42	2739.43	2251.95	5713.4	5335.06	5091.41	1914.97	1605.78	1984.72
orf19_5102	PLB5	701.088	513.027	592.551	491.197	608.721	646.956	673.72	601.915	638.012	537.481	409.632	460.407	375.952	525.434	464.326	429.835	546.121	528.495	392.337	293.57	448.789	363.527	408.978	436.775	664.046	658.983	806.242	524.664	447.78	500.407	555.543	604.11	531.007	425.619	353.362	438.723
orf19_5873	POL1	1422.59	1407.38	1508.2	1551.83	1641.4	904.439	1892.73	1846.49	1635.41	1480.62	1303.86	1379.48	1971.5	1923.66	1964.33	1840.12	2000.84	1871.11	2406.6	2067.4	2101.49	1843.68	1699.57	1643.11	1484.52	1281.16	1266.8	1226.44	1199.89	1167	1796.81	1769.86	1746.16	1534.25	1467.12	1497.01
orf19_3111	PRA1	135.984	49.0168	49.6126	104.499	72.6721	81.631	179.014	69.4839	89.4409	93.7669	53.3719	42.7272	79.8043	84.8185	58.4041	30.4864	50.6114	100.062	230.548	92.8729	128.26	12.864	74.1218	134.499	99.2112	43.992	77.1906	57.3689	44.3587	39.2795	112.234	244.192	104.987	80.1393	60.8319	90.8521
orf19_535	RBR1	125.615	109.065	101.577	390.021	612.663	786.663	9079.92	9159.88	7978.67	22481.4	19803.4	19011	121.651	170.004	120.772	260.414	975.113	918.408	184.034	103.009	164.837	374.962	317.125	294.419	95.5593	99.6554	118.497	300.196	195.311	201.976	172.75	238.883	169.001	231.394	150.291	390.383
orf19_532	RBR2	352.866	453.888	451.889	312.852	264.822	223.774	1401.83	1481.49	1614.81	531.511	508.991	674.915	493.982	590.058	599.633	321.852	446.826	349.042	669.399	666.582	607.61	336.846	342.704	418.288	673.784	720.033	711.238	282.672	296.828	340.5	566.802	633.837	486.86	371.477	339.943	270.398
orf19_1327	RBT1	4208.36	4342.48	4796.29	522.064	556.496	1127.81	255.122	176.64	171.835	119.634	153.626	96.7901	337.324	908.28	817.393	425.18	539.373	565.138	245.716	280.393	244.729	141.186	127.606	159.458	163.729	146.341	227.958	83.237	77.9036	89.4829	3097.18	4029.17	4147.76	952.434	840.017	1088.71
orf19_5636	RBT5	5126.87	8336.6	5086.58	765.572	688.537	214.028	147.302	102.97	117.628	89.7874	56.9524	40.9832	2338.47	2323.15	2271.95	579.707	1330.84	1070.61	67254.4	48720.3	76562.5	4250.04	3662.2	3388.36	2090.74	2259.75	2022.7	417.854	290.649	478.094	3803.66	3501.5	3488.87	881.962	634.262	585.467
orf19_7350	RCT1	6340.9	6872.7	6426.9	12045.8	9929.47	9152.82	11925.1	12659.2	12031.2	24762.7	23504.8	22947.1	5842.89	6701.89	6856.54	9507.79	8900.38	9885.45	1800.91	1853.53	1590.37	10291.4	11095.3	10685.5	6296.56	6411.16	6272.06	14712.9	12313.9	12884.8	5945.61	5906.26	5942.34	11001.4	10028.3	9690.53
orf19_2823	RFG1	2254.69	2623.82	3021.44	2729.93	2219.82	2157.74	3447.88	3409.18	3425.31	2743.12	2835.43	2754.59	3101.37	3590.16	3502.4	2705.84	3363.97	3365.93	13211	13715.9	12564.4	6172.33	5803.88	5769.6	2955.03	3143.19	3250.52	2072.58	2238.9	2105.06	3824.77	3505.75	3673.18	2886.95	2716.86	2676.14
orf19_5437	RHR2	5451.77	5949.22	3600.22	5740.34	5273.53	2323.44	1406.9	1036.12	956.746	4547.82	3658.05	4336.37	2812.73	1954.01	1771.94	6617.4	4303.9	4574.19	1919.21	2763.76	2384.48	3398.79	3629.64	3244.16	2371.94	2300.15	2318.04	9500.91	9692.93	8635.22	2299.22	2790.16	2400.64	7300.84	7692.55	5446.16
orf19_7247	RIM101	4553.13	4218.74	4976.38	4270.72	4368.95	2984.61	5633.47	5435.09	5421.2	3820.56	3726.08	3451.31	5977.01	5733.51	5527.78	4773.33	5397.1	5473.33	5632.25	5699.2	5035.34	5796.26	5664.36	5743.71	7505.36	7040.52	7025.89	5693.28	4821.86	4759.33	6518.4	5947.67	5793.35	4665.06	4082	4538.93
orf19_1868	RNR22	2165.69	2876.75	1675.74	2112.58	1889.72	707.875	779.003	534.943	659.694	980.199	1190.18	987.957	1407.1	921.009	912.531	2786.83	1817.67	2133.24	1384.3	1120.68	1807.91	2611.07	2439.04	2023.03	789.429	573.692	712.27	3650.54	4135.95	4029.52	1003.07	1293.16	1094.99	3295.17	3357.38	2031.33
orf19_4998	ROB1	3303.68	3711.06	4069.69	2167.46	1976.43	1586.73	2913.85	3166.96	3237.76	1487.59	1772.02	1468.42	3953.33	4245.21	4327.98	2142.66	2065.43	2398.19	3632.15	3790.56	3420.18	2566.6	2428.58	2683.97	5149.85	5355.36	5324.09	2866.98	3261.14	3000.35	5413.64	5567.58	5836.39	2672.1	2928.88	2350.72
orf19_1069	RPN4	2031.76	2329.04	2714.13	3705.68	4066.43	2091.95	2620.83	3047.53	2844.22	3260.45	3058.31	3157.45	3764.49	3589.18	3632.42	4193.39	4450.43	4404.13	3348.01	2840.8	3196.87	4665.5	4491.2	4885.88	3177.8	3414.32	3554.12	4063.59	3990.3	3998.84	2780.53	2820.95	2988.9	3315.79	3437.9	3840.6
orf19_23	RTA3	585.302	593.091	660.642	337.718	358.434	144.986	710.506	632.053	622.834	344.475	303.112	310.426	1239.72	1159.92	1207.46	557.365	580.826	518.16	422.672	388.85	380.448	325.411	432.232	379.463	924.551	952.562	965.27	335.243	271.228	311.679	938.336	852.549	833.415	446.245	312.211	414.553
orf19_3840	SAK1	1176.33	1125.34	1212.54	1426.65	1223.6	1072.57	1702.45	1383.26	1457.62	1476.64	1374.58	1311.46	1416.76	1476.19	1490.76	1602.75	1591.13	1633.4	1616.87	1634.59	1246.74	1872.9	1842.58	1791.93	1346.96	1205.74	1218.27	1163.02	971.258	961.535	1691.26	1546.9	1581.71	1591.83	1340.99	1349.4
orf19_5714	SAP1	186.1	191.859	259.262	195.385	232.304	114.121	260.196	288.261	248.808	189.275	225.236	223.228	254.703	291.418	281.45	188.736	302.222	355.619	406.493	336.142	447.827	344.469	367.121	446.019	234.333	280.112	316.765	145.821	182.069	198.257	264.226	340.807	288.198	190.143	194.125	245.365
orf19_3839	SAP10	152.401	116.344	125.767	108.786	118.985	104.374	166.329	99.6215	136.059	139.531	99.9185	133.413	117.359	150.421	98.5734	87.2702	147.014	160.193	290.208	302.692	328.47	219.958	272.943	276.856	118.688	87.984	97.8436	103.264	86.7312	84.8345	169.935	205.971	128.165	96.468	99.2991	121.927
orf19_3708	SAP2	108.333	89.9588	104.265	71.9164	61.8329	58.0758	105.442	143.154	170.751	115.654	153.626	174.397	79.8043	120.068	112.316	83.5466	110.381	105.699	147.632	101.995	196.601	67.4963	85.7488	101.221	73.6476	102.349	135.019	49.0243	61.1312	62.5218	105.198	127.405	122.646	58.6543	91.2479	64.0928
orf19_5716	SAP4	140.304	123.622	116.808	125.077	366.317	1026.28	177.745	186.686	172.919	7754.3	6710.43	7955.1	121.651	158.255	145.085	82.6157	176.899	174.286	191.112	183.085	282.268	77.6604	81.098	101.221	144.252	184.946	205.239	74.058	88.4968	95.0611	192.452	209.156	162.379	69.8265	86.7749	102.074
orf19_5585	SAP5	722.69	216.424	382.006	1013.37	2087.78	6444.79	303.325	347.42	295.426	14389.1	17364.2	13900.3	54.0524	48.5901	48.8903	146.847	382.237	334.009	49.5477	33.0693	75.3196	1125.84	1743.75	1911.18	61.4744	78.1083	67.8967	387.813	152.056	277.281	65.7926	83.8746	85.1212	1007.44	1218.43	1961.41
orf19_5542	SAP6	504.079	174.572	376.63	299.134	1064.95	7231.04	305.862	402.114	292.174	5989.39	5211.99	6532.03	186.031	217.982	228.595	145.916	335.963	264.483	239.649	187.14	272.643	157.703	160.161	175.172	132.079	175.968	241.382	117.45	114.097	150.843	212.155	255.871	239.636	120.531	152.974	304.063
orf19_6928	SAP9	3677.82	3647.37	3921.86	1714.74	2382.41	1338.18	4852.08	4786.58	4780.48	1284.63	1243.89	1367.27	4838.56	4854.24	4820.59	2540.14	2844.36	2980.71	2559.29	2355.27	2345.98	584.597	778.715	793.591	4247.82	4347.13	4098.33	1384.99	1488.56	1629.05	4626.95	4564.27	4540.67	2063.64	1940.36	1914.8
orf19_853	SAP99	293.245	264.645	272.701	193.671	172.196	133.615	398.46	360.814	381.072	166.393	193.907	196.196	265.433	318.834	304.706	183.151	276.194	281.394	439.862	344.251	591.247	274.591	228.76	275.007	242.854	317.82	410.737	123.291	138.814	173.155	358.517	385.399	332.345	138.579	179.812	235.87
orf19_3893	SCW11	2634.02	2726.63	2939.01	825.592	1004.85	623.401	2960.78	3129.01	2848.56	426.055	376.513	572.893	2362.07	2743.2	2741.29	1556.2	1888.05	1477.44	5202.5	6451.31	4945.83	1749.66	1575.16	1497.05	2017.7	2059.54	1860.58	482.941	518.401	474.376	3758.62	3453.72	3717.33	1043.53	896.376	1099.94
orf19_2941	SCW4	43.5277	23.5417	21.8385	32.4749	18.476	17.4633	35.6759	23.7194	42.8232	29.1001	15.7766	40.1112	18.6434	43.6944	41.4907	21.1776	29.4028	44.6285	51.57	54.3554	87.8328	28.1102	19.4751	50.3794	46.8666	34.1163	33.8193	22.3217	21.4069	25.3341	32.0167	77.5044	40.9741	39.7474	28.6268	45.9655
orf19_1719	SGA1	839.34	758.679	957.198	1123.98	1095.5	593.348	1018.75	1039.47	1069.5	1043.87	920.75	904.247	988.635	1034.59	1205.34	1180.13	1304.81	1331.81	1194.2	985.872	1116.8	1369.78	1249.61	1325.12	950.115	985.78	1092.29	873.467	860.03	916.909	1211.36	1080.81	1099.4	1085.64	975.994	1066.27
orf19_3669	SHA3	2548.48	2324.49	1804.76	2950.29	2203.07	1608.66	929.952	909.988	924.222	1109.53	1507.06	1599.22	1240.79	1419.39	1200.06	2527.11	1810.92	1694.47	895.903	997.022	1005.14	468.98	440.371	394.253	1020.72	1028.87	1015.87	2997.16	3397.08	2725.16	1322.54	1245.38	1526.53	2368.73	2978.97	3213.06
orf19_6011	SIN3	2945.09	3108.75	3312.62	2460.7	2435.62	1902.69	4156.96	4080.02	4012.91	2468.53	2264.34	2402.31	3815.99	4278.5	4394.58	2870.61	3220.33	3302.98	4375.36	4627.81	4180.6	3403.88	3193.63	2997.34	3684.21	3670.19	3824.68	1935.73	2008.5	1916.33	4853.53	4637.52	4663.18	2898.12	2611.3	2629.53
orf19_2179	SIT1	718.369	687.713	675.873	196.243	249.056	328.555	726.996	579.591	608.74	233.049	161.682	254.619	591.625	668.39	636.631	373.982	540.337	329.311	443.907	452.708	632.637	139.916	174.114	193.66	855.164	919.344	887.821	207.571	224.442	231.726	1388.68	1318.64	1154.59	356.008	352.467	228.964
orf19_3623	SMC2	1047.58	979.767	1042.31	976.498	1034.41	946.676	1373.92	1298.43	1310.17	887.676	978.038	923.43	1352.38	1336.17	1230.71	1106.59	1208.41	1259.46	1498.56	1408.55	1452.73	1147.44	1074.04	1056.12	1199.66	1225.49	1193.49	783.346	814.126	770.018	1368.98	1340.93	1304.69	990.247	971.521	910.031
orf19_1936	SNF1	3171.47	3218.84	3545.56	3054.04	2998.28	2017.22	4283.81	4158.15	4218.9	3217.67	3099.49	2847.03	4526.31	4464.54	4437.92	3433.79	3705.24	4107.23	4625.12	4680.52	4014.08	5139.4	4921.4	4692.68	3942.28	3767.15	3879.41	2764.34	2419.87	2436.96	4292	4269.11	4314.42	3185.16	3038.91	3135.37
orf19_2062	SOD4	407.303	308.317	306.747	1421.5	1699.54	2983.8	6979.32	5377.05	5242.32	14365.2	13780.1	12597.5	547.632	894.572	788.852	1293.69	3771.75	4741.43	765.461	641.241	843.435	1322.77	1770.49	1713.36	298.851	243.303	317.798	950.237	533.408	710.518	514.731	527.667	407.395	1475.81	1285.52	1977.81
orf19_2060	SOD5	4206.64	2486.43	3233.78	1382.92	785.105	1988.79	479.643	334.025	385.409	554.393	517.943	460.407	698.925	732.034	571.092	700.721	552.869	766.201	946.461	726.385	1065.78	911.12	967.072	758.464	460.754	482.117	531.557	668.191	454.842	423.243	673.759	930.053	646.893	1016.89	755.031	546.623
orf19_2108	SOD6	116.11	75.4017	88.1379	112.215	78.5844	110.06	153.644	57.2056	84.0202	90.7822	39.0499	50.575	93.7533	78.9437	75.3175	69.5834	75.6761	122.611	219.425	88.8184	162.912	39.5449	83.4234	128.028	110.167	80.8017	109.203	67.3823	58.4829	49.5061	103.791	202.786	91.7433	93.0304	67.094	117.611
orf19_6367	SSB1	83747.2	85831.8	94300.5	38606.3	38162.7	29948	110918	102079	101819	33307.6	33126.5	32818.8	112515	105304	105820	52497.8	48555.6	51194.5	91619.7	104067	81440.7	38141.1	39988.3	34337	96171	94089.1	91253	28463.9	25932.2	25733.2	120795	109419	110803	47201.2	41243.1	35616.8
orf19_2107_1	STF2	2151	3846.62	1561.96	2640.76	2996.31	1565.61	653.424	1272.76	741.004	3804.65	3317	4236.09	1027.26	1007.17	922.045	2599.72	1882.26	1954.73	5193.4	3308.08	3992.9	10888.5	9912.85	10711.4	631.178	614.991	671.997	5322.79	6293.42	6186.41	659.685	1006.5	782.646	1839.34	1966.3	2655.43
orf19_6814	TDH3	223872	286465	239285	338390	325336	154344	241391	248188	255684	269956	281624	290987	274620	267348	267466	368175	333252	328684	177988	182651	200365	230190	223877	229885	314742	322873	326544	392846	436186	430920	226803	247868	241073	327376	345606	343737
orf19_5908	TEC1	2290.98	2086.11	2323.5	1825.35	1842.42	2002.6	1398.02	1192.39	1218.02	1066.75	1217.93	1014.99	2048.76	2148.86	2247.63	1758.2	2050	2058.08	2097.18	2100.85	1955.18	1470.15	1421.69	1549.74	13.9991	15.2625	15.2316	17.315	16.9931	27.1935	3365.98	3170.25	3441.41	2109.19	2070.97	2299.79
orf19_4892	TPK1	1585.9	1546.59	1742.94	979.071	1047.22	622.589	2044.94	1920.16	1921.62	848.876	858.091	845.824	2269.8	2049.96	2154.61	1123.34	1483.16	1414.49	1888.88	1792.71	1786.73	1078.83	996.139	1078.3	2686.01	2992.36	3017.15	1184.72	1348.2	1197.68	2268.26	2080.94	2161.14	971.34	1035.93	1020.52
orf19_2277	TPK2	1397.53	1534.76	1715.16	1409.5	1752.75	960.484	2315.13	2458.17	2389.97	1327.41	1707.57	1386.45	1904.98	2142.98	2236.01	1582.27	2073.14	2437.66	1474.3	1433.89	1483.53	2046.96	1940.25	2074.8	1906.92	2029.02	1944.22	1313.23	1367.62	1283.21	2335.81	2478.02	2421.61	1468.93	1580.74	1718.85
orf19_3038	TPS2	2528.6	2679.32	2462.37	2494.14	2521.35	1654.96	2604.34	2365.52	2531.99	2810.77	2674.3	2527.88	2884.63	2805.87	2901.97	2533.63	2730.61	3129.16	2492.55	2656.32	2457.63	3303.5	3268.05	3215.5	2107.78	2014.66	2030.96	2208.6	2010.27	1924.7	3024	2974.9	2843.21	2720.23	2638.14	2895.4
orf19_4290	TRR1	11558.2	10037.1	11272.1	12895.5	13460.1	9108.15	12901.8	13772	13298.5	14441.8	13804.3	14797.6	14958	13757.6	13835.4	13769.4	13127.6	13131.6	11707.4	11330.9	10884.8	12739.6	13349.8	13424.5	11330.2	12037.7	11861.8	11927.5	12358	11565.6	12081.6	12620.5	12884.5	13352.8	13219.3	12928.4
orf19_7611	TRX1	22121.5	24297.6	25436	25101	26975.6	16516.7	26304.6	28287.2	27212.3	21170.2	22973.1	23196.5	35045.6	32339.9	32774.2	26583	25829.7	24116.8	24276.3	25890.5	27287.6	24594.8	24025.6	28269.3	23289.1	25188.6	25541.3	20112.7	22154.9	22740.5	29177.8	29767	29297.3	23540.1	25201.4	23091.7
orf19_6059	TTR1	8230.63	7293.94	8171.29	10511.9	11874.6	6316.45	12969.1	12078.8	12177.5	11338.8	10418.9	10619.9	14020.2	13228.9	13146.2	13089.8	12649.5	11047.7	7761.79	8533.29	7112.53	13082.7	12125.5	12386.4	13461.7	13609.7	13631.8	12963.9	11748	12402.3	11092.2	11035.4	11071.1	11920.1	12044.7	10854.1
orf19_6109	TUP1	13345.1	14250.5	15667.6	12033	11307	7832.92	18684.8	17636.4	17843.2	11113	10687.5	10714.1	18850.9	20051.6	19947.5	13950.9	13280	13774.2	22447.1	23779.1	20736.5	17737.9	16460	16047	17548.2	17343.6	16754.5	9788.8	9226.84	8986.64	18734	17557.4	18261.6	12478.7	11678.8	11046.6
orf19_4941	TYE7	4707.8	3954.89	3415.65	2717.07	2506.57	1810.1	3388.26	2911.35	3257.27	1452.76	2134.54	1758.79	5012.38	3671.43	3790.98	3267.16	2425.97	2645.3	3080.04	3235.09	3684.89	2013.93	1992.57	1944.46	3742.64	3654.03	3856.69	3493.66	4054.74	3824.06	3388.5	3210.59	3318.9	3288.29	3830.62	2530.26
orf19_1354	UCF1	1042.4	1440.14	539.691	510.06	336.755	777.728	194.236	463.505	274.827	1862.65	1410.38	2063.98	188.177	208.191	147.199	425.18	305.114	370.651	1318.57	530.757	1007.07	1299.9	1205.42	1391.67	144.252	211.88	250.676	777.504	1629.8	2257.53	219.191	313.203	321.308	435.932	522.439	456.85
orf19_1738	UGP1	15892.4	15092	15985.7	15321.2	16801.5	11212.7	21207.8	21121.2	21095.6	18150.7	19346	17426.6	18334.7	18099.2	17976	16230.6	20303.8	20304.1	8286.59	8285.96	7643.86	13352	13741.6	14274	16710.7	16639.8	16873.2	13120.8	11776.2	12333.5	17115.6	17478.8	18029.8	15955.9	15945.1	16022.1
orf19_1822	UME6	485.934	294.669	327.353	459.472	416.571	1015.72	217.068	210.126	163.162	916.528	793.642	891.167	87.3153	135.734	147.199	173.842	255.949	253.208	593.561	491.226	685.577	397.831	428.744	491.315	110.167	169.684	267.198	216.75	161.766	195.468	-5.98115	12.7405	7.86371	9.66829	10.735	15.7534
orf19_3548	WH11	949.941	917.899	987.66	726.988	727.953	855.704	1165.89	1076.3	1033.72	647.912	734.563	681.019	1437.15	1375.33	1300.48	927.856	838.221	859.216	1293.29	1416.66	1188.99	1156.33	1024.04	1021.92	1213.05	1203.94	1197.62	701.569	641.988	649.158	1290.17	1202.91	1293.65	865.634	755.926	752.065
orf19_3707	YHB1	1117.57	1108.96	883.731	1119.69	912.22	397.596	692.747	688.979	709.564	679.748	933.282	918.198	1060.53	951.363	1010.84	1295.55	783.272	800.964	1407.56	1175.42	1301.61	524.883	531.061	546.778	729.781	756.842	818.633	1259.82	1383.51	1241.37	703.313	783.538	769.402	1007.44	1223.79	1398.6
orf19_5917_3	YRA1	3632.89	3355.32	3919.17	2500.14	2437.59	2028.59	4632.64	4625.84	4533.3	2147.19	2063.83	2093.63	4995.22	4806.26	4713.82	3421.69	3276.24	3169.56	5204.53	5224.83	4427.01	2736.85	2564.61	2323.46	3859.5	3912.6	3716.25	1957.43	1818.71	1888.44	4987.22	4657.7	4626.76	2897.26	2664.08	2429.27
orf19_3618	YWP1	12741.1	21049.6	20762.8	12703.5	10073.3	1533.12	62331.9	55085.1	59077.1	10457.4	9090.57	12576.6	42528.7	46845.9	44780.6	23023.3	21770.1	21227.7	5163.07	9081.65	5908.38	2057.13	1618.18	1625.54	35187.1	30956.9	31416.1	19818.1	24434.2	21435.2	51699.3	45498.3	44663.8	12563	12049.2	9216.63
orf19_3794	ZAP1	489.39	521.215	554.026	386.591	416.571	327.742	611.565	664.423	635.843	404.168	503.621	454.303	570.165	606.703	634.517	396.323	481.531	526.616	652.209	610.833	729.854	400.372	421.768	490.39	559.356	630.253	763.903	306.871	371.863	361.883	638.575	650.825	646.893	357.727	390.04	351.539
orf19_255	ZCF1	894.64	977.947	976.909	599.232	770.324	458.514	1111.34	917.802	1045.65	435.009	483.928	449.943	1189.29	1433.1	1344.88	819.874	1742.48	1624.01	853.433	858.156	933.915	562.998	660.12	765.859	886.814	980.394	1118.1	399.496	416.884	454.852	1267.65	1346.24	1246.19	712.66	823.915	724.443
orf19_6182	ZCF34	889.456	755.04	853.269	605.234	586.057	455.265	1046.65	887.664	843.997	605.132	512.572	510.11	1041.21	1080.61	965.386	643.006	747.603	738.014	1211.39	1194.68	1041.72	726.895	689.188	690.983	1019.5	995.656	971.466	479.604	442.484	406.508	1100.18	1108.42	1021.04	672.268	514.387	613.09
orf19_3112	ZRT1	144.624	103.606	115.912	93.352	86.4675	85.6922	166.329	116.365	149.068	92.772	110.66	81.0944	113.067	141.609	112.316	62.1363	127.734	111.336	202.235	158.758	215.852	76.3899	75.2845	85.5063	125.992	133.772	175.292	49.0243	56.7174	68.1	140.381	169.873	133.683	84.4364	93.9316	75.3144
orf19_1585	ZRT2	4974.8	4819.22	5104.5	4557.1	4970.03	3640.9	4835.59	4690.58	4648.22	4255.32	4557.65	4192.5	5764.56	5245.9	5376.61	4916.68	4140.98	4236.89	5252.05	5978.96	4836.1	8590.13	9176.86	9342.37	4455.98	4576.07	4694.17	4144.53	3457.11	3630.68	5634.59	5718.34	5729.33	5654.23	5844.34	4606.26
