# Supplementary material for: Bypass of Candida albicans Filamentation/Biofilm Regulators through Diminished Expression of Protein Kinase Cak1
Source: PLoS Genet. 2016 Dec 9;12(12):e1006487. doi: 10.1371/journal.pgen.1006487 (PMC5147786; doi:10.1371/journal.pgen.1006487)
Supplement: S5 Table — NanoString measurements of target gene expression are provided as normalized numbers following RNA extraction from cells grown for 4hr at 37°C in YPD. (XLS) [file pgen.1006487.s006.xls]

## Sheet: averages
S5 Table. NanoString expression data for cak1 DX brg1Δ/Δ ume6Δ/Δ mutants.
Orf19	Gene	WT	WT	WT	WT	cak1 brg1 ume6	cak1 brg1 ume6	cak1 brg1 ume6	cak1 brg1 ume6	cak1 CAK1 brg1 ume6	cak1 CAK1 brg1 ume6	cak1 CAK1 brg1 ume6	cak1 CAK1 brg1 ume6
		DAY185	DAY185	DAY185	DAY185	CW1715	CW1721	CW1727	CW1733	CW1720	CW1724	CW1732	CW1736
orf19_6124.1	ACE2	924.01	894.805	896.793	934.874	927.159	987.993	1122.56	1031.66	1058.94	1054.87	1230.47	1318.16
orf19_2608.1	ADH5	1678	1441.09	2038.11	907.292	523.124	528.538	416.279	463.732	336.258	355.049	283.623	323.8
orf19_2903.1	AGO1	1267.79	1249.03	1255.79	1202.59	735.266	727.196	705.065	678.029	1155.5	1090.99	1047.47	922.103
orf19_1221.1	ALG2	1016.18	1017.6	929.355	1018.43	1361.09	1322.23	1056.58	973.807	1722.78	1652.59	1226.49	1247.38
orf19_5741.1	ALS1	564.454	491.779	544.303	551.149	185.625	118.983	110.187	110.917	671.197	509.459	215.991	202.454
orf19_1097.1	ALS2	167.53	139.131	144.598	143.897	234.803	217.841	102.616	133.732	407.169	376.218	208.034	197.398
orf19_1816.1	ALS3	23630	30026.8	20598.8	28740.8	917.516	945.625	756.981	584.325	582.182	558.023	426.844	517.617
orf19_4555.1	ALS4	380.939	349.303	334.275	398.632	2003.3	2130.04	1077.13	1031.66	1427.07	1338.79	510.389	590.087
orf19_5736.1	ALS5	693.994	631.106	624.081	701.232	967.659	952.216	703.983	638.103	1176.62	1184.38	957.29	915.362
orf19_7414.1	ALS6	219.844	192.658	189.371	218.533	245.41	232.905	211.857	209.51	298.54	333.88	267.71	209.196
orf19_7400.1	ALS7	548.677	534.285	510.927	514.642	421.874	476.755	522.275	506.917	784.351	736.092	690.741	676.041
orf19_5742.1	ALS9	138.467	129.685	127.503	134.973	249.267	259.267	137.227	149.213	336.258	299.013	185.49	190.657
orf19_4773.1	AOX2	47.1243	57.2659	66.4479	44.9235	94.0176	76.6151	91.8004	111.732	54.1257	57.4367	62.1617	60.8837
orf19_7469.1	ARG1	103.59	112.367	124.246	107.39	653.302	494.644	340.567	349.658	174.824	155.811	105.924	162.005
orf19_4766.1	ARG81	745.478	698.802	673.739	788.848	930.051	1041.66	1036.03	986.844	1027.26	905.445	985.138	982.776
orf19_2289.1	ARP3	1832.45	1709.52	1732.84	1792.37	2163.37	2162.99	2253.91	2107.22	2395.68	2307.58	2247.6	2449.04
orf19_723.1	BCR1	824.364	846.788	827.597	809.129	1041.91	1060.49	900.833	866.251	1276.2	1123.36	1087.25	1188.39
orf19_4056.1	BRG1	732.192	932.589	771.427	788.848	8.19641	6.0021	19.3335	22.1019	10.3725	6.38185	1.16035	5.26675
orf19_793.1	CAK1	1204.68	1069.55	1104.38	1127.14	63.1606	58.7265	51.7814	44.1019	1494.96	721.149	2209.14	694.58
orf19_1623.1	CAP1	1386.53	1374.97	1280.22	1490.59	1952.19	2070.73	1944.57	1875.81	1789.17	1897.9	1788.76	1764.78
orf19_6229.1	CAT1	4005.57	3965.52	5177.14	4246.43	11402.2	10131	7588.34	8923.97	7735.07	7561.25	6049.57	6453.46
orf19_548.1	CDC10	3626.91	3637.27	3584.02	3739.4	3658.01	3659.05	4258.1	3714.03	4323.83	4235.22	4618.7	4323.16
orf19_3856.1	CDC28	1402.31	1448.97	1421.05	1523.04	2183.62	2193.12	2236.6	1958.1	2235.75	2134.5	1938.62	1988.94
orf19_6010.1	CDC5	1920.47	1965.34	1873.67	2002.49	2395.76	2599.85	2425.88	2272.62	2255.36	2364.87	2461.11	2627.69
orf19_3561.1	CDC7	955.565	1003.43	926.099	968.947	1228.98	1302.46	1295.62	1193.81	1243.01	1307.66	1311.36	1276.03
orf19_6000.1	CDR1	2640.42	2638.37	2447.58	2642.57	2179.76	2158.29	2499.43	2426.62	2235.75	2511.8	2876.18	2534.99
orf19_5958.1	CDR2	196.594	190.296	233.331	201.496	175.982	150.994	129.656	150.843	278.927	315.201	266.384	271.554
orf19_3895.1	CHT2	8251.32	7580.16	8154.17	7477.68	2017.76	1772.27	2200.91	2016.77	7428.8	6450.5	11685.6	11244.9
orf19_7586.1	CHT3	1323.43	1195.5	1224.05	1215.57	845.194	993.642	779.695	635.658	1979.27	1926.54	1652.17	1550.74
orf19_4393.1	CIT1	9799.16	9694.47	10050.1	10216.5	9540.14	9230.88	9491.94	8312.04	14183.4	13244.5	13717.2	13115.7
orf19_1960.1	CLN3	2064.96	1979.51	2088.58	2107.95	4940.51	4819.92	3837.36	3773.51	2202.56	2056.05	1930.66	2197.92
orf19_1754.1	CMK2	1168.14	1297.83	1224.05	1310.49	1603.12	1568.9	1697.97	1588.99	1645.84	1677.49	1638.91	1510.29
orf19_2706.1	CRH11	680.708	707.461	703.86	777.49	906.909	928.678	751.573	563.955	561.059	524.402	430.822	438.405
orf19_7114.1	CSA1	266.346	275.309	249.612	265.586	429.588	466.399	417.36	429.51	327.206	367.501	336.668	269.869
orf19_4477.1	CSH1	2371.37	2417.17	2721.11	2812.94	30013.8	27879.3	36620.5	31011.2	2961.45	3412.11	2748.87	2998.47
orf19_1619.1	CTK1	657.457	657.082	643.619	744.229	890.516	911.731	901.915	798.622	991.048	925.369	926.789	834.465
orf19_6514.1	CUP9	327.794	361.897	331.019	315.884	314.839	337.412	300.548	215.213	601.795	581.683	406.952	418.18
orf19_4777.1	DAK2	2101.5	1731.56	2148.01	1729.1	2601.15	2760.85	2661.67	2710.18	1644.33	1782.09	1393.58	1368.72
orf19_1223.1	DBF2	1261.15	1277.36	1321.73	1330.77	1700.51	1824.99	1682.83	1434.99	1733.34	1819.45	1507.63	1737.82
orf19_4082.1	DDR48	3519.79	3465.67	4031.75	2250.74	2798.83	2123.45	1586.56	1857.88	1482.89	1499.42	933.42	932.216
orf19_2075.1	DFG5	992.102	956.991	963.546	1006.27	1288.76	1214.9	1359.43	1342.92	1322.97	1285.24	1249.04	1279.4
orf19_3374.1	ECE1	53702.4	71149.7	46220.6	69341.8	498.052	673.53	702.902	322.769	129.562	134.642	116.532	79.4227
orf19_4255.1	ECM331	454.843	481.545	439.289	449.742	1624.34	1685.65	1263.17	1297.29	378.503	367.501	245.166	215.937
orf19_610.1	EFG1	1692.12	1745.73	1641.66	1686.1	1342.76	1510.53	1411.35	1291.59	2944.85	2650.03	2819.16	2460.84
orf19_7332.1	ELF1	2691.07	2557.29	2525.73	2655.55	1839.37	1922.91	2186.85	1976.85	3097.24	3148.12	3682.46	4355.18
orf19_6070.1	ENA2	1047.74	1034.92	931.797	1092.26	2097.8	2235.49	2291.76	1724.25	1819.34	1682.47	1490.39	1415.91
orf19_5170.1	ENA21	4868.34	4735.36	4502.28	4971.7	6706.11	7139.79	9881.32	8258.26	5521.77	5785.54	6379.78	7011.31
orf19_1120.1	FAV2	387.582	424.87	390.445	411.612	879.909	935.269	709.391	536.251	464.501	478.328	269.036	306.946
orf19_6178.1	FBP1	1296.02	1168.74	1329.06	1284.53	2286.8	2427.56	2339.35	2375.29	1546.26	1574.14	1562	1641.75
orf19_638.1	FDH1	250.569	268.225	568.725	255.039	887.623	740.377	590.416	972.177	170.298	176.98	193.447	242.903
orf19_5389.1	FKH2	1179.77	1184.48	1132.06	1216.38	1502.84	1543.48	1573.59	1418.7	1739.38	1732.28	1741.02	1641.75
orf19_5634.1	FRP1	130.993	104.496	95.7542	64.3937	67.982	68.1415	87.474	79.9538	81.2829	67.3986	48.9005	60.8837
orf19_7112.1	FRP2	221.505	207.614	191.814	220.967	82.4462	113.334	123.167	88.9168	203.49	240.487	292.906	187.286
orf19_1224.1	FRP3	3307.21	3409.78	3145.24	3250.21	3759.26	3619.5	3509.64	2765.59	2996.15	2696.1	2979.62	2838.36
orf19_7219.1	FTR1	5105	4729.06	5153.53	4691	3197.08	3856.76	4829.19	4110.85	4455.09	5238.88	7266.95	7791.64
orf19_3670.1	GAL1	523.765	501.225	567.911	489.493	630.159	588.794	534.173	616.103	544.463	566.74	576.695	603.57
orf19_6993.1	GAP2	95.2866	106.07	96.5683	92.7877	196.232	245.145	286.487	163.88	155.211	171.999	189.469	163.691
orf19_999.1	GCA2	91.9651	113.941	129.131	100.089	122.946	116.158	108.024	119.88	137.106	157.056	147.033	104.703
orf19_1358.1	GCN4	2998.31	2965.04	2908.34	2970.32	2740.98	2998.11	2700.61	2486.11	4130.72	4354.76	4028.57	4070.36
orf19_663.1	GIN4	1798.41	1693.77	1780.05	1849.16	2287.76	2395.54	2584.88	2181.36	2333.82	2379.81	2144.16	2046.24
orf19_1193.1	GNP1	2774.94	2840.67	2790.3	2802.39	3112.23	3169.46	2238.77	2134.1	4530.53	5002.28	3267.38	3177.12
orf19_1756.1	GPD1	1816.67	1641.82	1722.25	1788.32	1480.66	1470.04	1761.78	1553.96	2071.3	2229.13	2427.95	2524.88
orf19_691.1	GPD2	1619.04	1542.64	1467.45	1600.11	1954.12	2030.24	1555.2	1470.03	3611.71	3804.36	2169.36	2310.84
orf19_4647.1	HAP3	82.8309	79.3064	90.8698	90.354	136.446	120.866	143.717	119.065	132.58	123.434	133.772	138.41
orf19_681.1	HAP43	632.545	624.022	559.77	580.354	699.588	752.617	807.816	732.621	1021.22	890.502	853.853	901.879
orf19_2601.1	HEM1	1103.37	912.122	935.868	879.709	680.302	665.056	737.513	759.51	874.875	876.804	1043.49	1008.06
orf19_2023.1	HGT7	18650.2	18445.3	19341	18359.1	13762.7	12931	14309.4	21895	12784.8	13740.1	15618.8	18886.4
orf19_895.1	HOG1	3209.23	3267.31	3072.78	3357.29	3733.22	3797.45	3928.22	3768.63	4435.48	4233.97	4141.29	4127.66
orf19_6387.1	HSP104	4752.08	4660.58	5082.71	5043.09	9453.35	9277.96	8217.82	7944.56	6899.24	6360.84	5809.55	5578.76
orf19_4980.1	HSP70	29785.7	29297.9	32156	32313.6	36653.9	36845.3	40889.6	42857	28545	28001.9	31980.4	29706.4
orf19_6924.1	HTA1	7499.83	6933.11	7317.31	7320.29	5416.86	6342.34	6978.32	5440.63	12836.1	12293.2	12151	11615.7
orf19_1051.1	HTA2	16590.9	15518.7	16293.2	15868.5	10057	11480.1	12873	10657.9	25222.8	23890.1	23387.2	21621.7
orf19_1321.1	HWP1	18026.6	22973.9	16886.6	23957.6	738.159	1002.12	1284.8	554.177	52.617	62.4176	26.3566	30.5472
orf19_4975.1	HYR1	2573.15	2962.68	2178.13	2826.73	226.124	172.649	194.552	171.213	149.176	171.999	172.229	185.6
orf19_1048.1	IFD6	145.11	140.705	220.306	164.179	2010.05	1322.23	1292.37	2945.66	278.927	295.277	326.059	381.102
orf19_5760.1	IHD1	11447.5	14312	10173	14092.7	2799.8	3351.17	1673.09	1218.25	3092.71	3219.1	2124.27	2197.92
orf19_3474.1	IPL1	294.579	297.35	291.943	303.715	390.053	403.318	373.015	321.954	564.077	541.835	442.757	335.598
orf19_5068.1	IRE1	1022.83	997.923	963.546	977.06	1379.41	1416.38	1403.78	1325.81	1223.39	1219.25	1279.54	1410.86
orf19_6239.1	KIN28	703.958	692.505	648.503	743.417	727.552	743.201	665.046	731.807	945.786	981.405	965.247	945.699
orf19_5265.1	KIP4	997.084	1164.8	886.21	1102.8	688.981	736.611	723.452	692.695	530.885	524.402	629.739	531.1
orf19_4377.1	KRE1	3713.27	3764.01	3895.8	4166.12	5510.4	5555.24	5957.29	5134.26	5158.16	4885.23	4483.43	4447.88
orf19_3419.1	MAE1	1181.43	1288.39	1077.51	1306.43	3292.55	3354.94	2403.17	2534.18	2057.72	2283.93	1336.56	1382.21
orf19_3459.1	MCK1	929.823	929.44	901.677	955.156	1374.59	1409.79	954.913	875.214	2167.86	2160.65	1400.21	1260.86
orf19_7293.1	MPS1	586.044	596.471	533.72	573.053	531.802	581.262	610.966	546.029	730.037	731.111	741.133	718.175
orf19_2119.1	NDT80	3115.4	2966.61	3002.77	3141.5	2757.37	2952.92	3270.61	2728.11	4005.49	3981.19	4114.77	4134.4
orf19_6232.1	NPR1	547.846	498.863	480.806	488.682	888.587	891.959	915.976	774.177	713.441	706.207	629.739	701.321
orf19_7150.1	NRG1	1625.69	1493.83	1679.92	1551.43	2767.01	2985.87	3014.27	2678.4	3251.13	3121.97	2789.98	2706.9
orf19_1424.1	ORF19.1424	113.555	89.5395	101.453	114.692	112.339	104.86	90.7188	85.6575	135.597	118.453	105.924	96.2763
orf19_1534.1	ORF19.1534	541.203	583.876	552.444	543.036	713.088	713.073	697.494	767.659	595.76	601.606	571.39	638.963
orf19_1691.1	ORF19.1691	6008.45	3823.83	6394.98	2263.72	78.5891	74.7321	99.3715	93.8057	105.423	102.265	87.3579	76.0519
orf19_1862.1	ORF19.1862	973.003	807.43	1184.97	954.345	9198.78	8619.84	6257.97	5989	5244.16	4297.48	1077.97	1225.47
orf19_2125.1	ORF19.2125	1471.23	1506.43	1428.38	1501.94	2757.37	3071.55	2490.78	2196.03	2694.4	3136.91	2038.07	2127.14
orf19_2320.1	ORF19.2320	345.232	381.576	303.34	341.033	260.839	259.267	239.979	277.139	395.099	431.009	491.823	556.38
orf19_3456.1	ORF19.3456	262.194	254.056	282.989	272.887	425.731	432.504	245.387	237.213	443.378	397.387	290.254	261.442
orf19_3615.1	ORF19.3615	494.702	490.991	506.042	498.417	826.873	810.99	795.919	748.918	683.266	609.078	616.478	623.794
orf19_409.1	ORF19.409	3305.55	3449.93	3169.66	3612.03	3730.33	3885.95	4102.35	3518.48	3785.22	4547.77	5089.47	5160.79
orf19_411.1	ORF19.411	123.52	91.1138	113.664	104.145	146.089	145.345	145.88	170.398	122.019	106.001	141.729	141.781
orf19_4174.1	ORF19.4174	144.279	150.151	140.528	156.877	129.696	138.754	146.962	129.658	253.278	234.261	196.099	214.252
orf19_4342.1	ORF19.4342	101.93	98.1983	104.709	116.314	139.339	122.749	110.187	126.398	134.088	89.8129	92.6623	124.927
orf19_449.1	ORF19.449	245.586	233.59	234.959	207.986	483.588	466.399	460.624	475.14	357.381	369.992	361.864	313.688
orf19_4706.1	ORF19.4706	799.453	760.988	739.678	837.523	1390.98	1357.06	1280.47	1203.59	1060.45	1046.16	1097.86	1095.7
orf19_5517.1	ORF19.5517	1887.26	1821.29	1839.48	1909.2	2941.55	2836.17	2381.54	2217.22	3077.62	2985	2442.54	2556.9
orf19_5626.1	ORF19.5626	304.544	276.884	311.481	333.732	687.052	533.246	422.768	425.436	619.9	610.323	303.515	345.71
orf19_6578.1	ORF19.6578	703.958	753.116	702.231	806.695	631.124	553.017	676.943	623.436	855.262	874.314	1031.55	861.43
orf19_6660.1	ORF19.6660	144.279	143.854	130.759	123.616	380.41	335.529	259.448	369.214	217.069	224.299	172.229	195.713
orf19_670_2.1	ORF19.670.2	121.859	102.921	278.104	123.616	395.838	302.577	370.852	458.843	176.333	160.792	190.795	175.488
orf19_7514.1	PCK1	280.462	398.106	562.212	355.636	2487.37	2137.57	2086.26	3261	349.837	337.616	212.013	244.588
orf19_6540.1	PFK2	3137.82	2823.35	3137.91	2804.83	3282.9	3362.47	3089.98	3391.37	3638.87	3712.22	3315.12	3433.29
orf19_6420.1	PGA13	2113.12	2350.26	2128.47	2580.92	11904.6	9266.66	7627.27	8567.89	681.758	763.488	1010.33	1058.62
orf19_893.1	PGA17	89.4739	84.8166	66.4479	48.9798	99.8033	89.7962	109.106	80.7686	111.457	101.02	68.7923	76.0519
orf19_6336.1	PGA25	24.7039	36.0126	29.8151	15.7181	106.553	98.2697	73.4133	66.1019	84.3003	58.6819	50.2266	37.2886
orf19_2833.1	PGA34	107.742	98.9854	87.6136	109.013	49.6606	45.5454	53.9446	49.8056	60.1606	74.87	62.1617	81.108
orf19_3923.1	PGA37	15.5697	24.9923	13.5338	32.7546	20.7321	30.4813	31.2311	35.1389	28.4773	35.0224	22.3782	23.8057
orf19_6321.1	PGA48	964.699	895.592	1062.05	1014.38	1582.87	1798.63	1321.57	1048.77	1172.1	1170.68	942.703	906.935
orf19_4651.1	PGA53	11031.5	10441.5	10489.7	11070.7	8506.43	8899.47	11238.7	9105.67	14610.4	14563.2	17033.8	16225.2
orf19_5635.1	PGA7	506.327	372.917	482.434	256.662	142.232	143.462	214.021	254.324	226.121	218.073	165.599	150.208
orf19_6846.1	PHO85	2493.44	2396.71	2415.02	2505.47	2284.87	2285.39	2611.92	2364.7	3454.81	3321.21	3468.95	3913.62
orf19_4599.1	PHO89	245.586	256.418	268.336	242.059	87.2677	70.0245	118.84	92.1761	186.894	152.075	365.842	318.744
orf19_3829.1	PHR1	6211.07	6903.2	5432.75	7600.99	6532.54	6697.29	6710.08	5120.41	5123.46	5698.37	4328.28	4395.63
orf19_6081.1	PHR2	4974.63	4401.61	6514.64	4221.28	7722.46	8004.1	8494.71	7603.15	4980.13	5499.13	4528.52	5331.01
orf19_778.1	PIL1	14280.7	14164.8	14771.7	14922.6	19630.4	19971.6	20253.8	19138.5	29857.6	27396.7	21272.1	21967.2
orf19_220.1	PIR1	1745.26	1518.24	1809.36	1688.53	2703.37	2688.35	2257.15	2430.7	3825.95	3834.25	3075.1	3151.84
orf19_5102.1	PLB5	316.169	387.086	315.551	310.205	346.66	340.237	367.607	299.954	345.311	341.351	221.296	187.286
orf19_5873.1	POL1	759.594	748.393	711.186	765.321	1185.59	1145.22	1104.17	1047.96	1022.73	1037.44	910.876	839.521
orf19_3111.1	PRA1	45.4636	40.7356	31.4432	27.887	48.6963	34.2473	49.6182	56.3242	79.7741	63.6629	30.3349	47.4008
orf19_535.1	RBR1	54.5978	41.5227	39.5838	49.791	458.517	427.797	193.47	178.547	97.8789	81.0962	56.8572	64.2544
orf19_532.1	RBR2	233.13	224.144	215.422	179.592	251.196	241.379	376.26	208.695	263.839	245.468	263.731	291.778
orf19_1327.1	RBT1	2220.24	2476.21	2309.19	2793.47	198.16	216.899	330.833	115.806	452.431	513.194	539.563	709.748
orf19_5636.1	RBT5	3674.24	3131.92	4058.61	2903.8	924.266	993.642	1420	1490.4	2023.02	2247.81	2065.92	2540.05
orf19_7350.1	RCT1	4725.51	4795.19	4971.99	4412.74	5749.54	5319.86	5439.21	5506.63	4589.37	4597.58	3646.65	3473.74
orf19_2823.1	RFG1	1721.18	1653.63	1716.55	1647.97	1975.33	2061.31	2199.83	2025.73	2434.9	2234.12	2426.63	2329.38
orf19_5437.1	RHR2	3139.48	2699.76	3571.8	2611.75	2706.26	2337.17	2142.5	3375.88	1900.81	2377.32	1514.26	1965.34
orf19_7247.1	RIM101	2504.23	2432.92	2349.08	2522.51	2718.8	2871.95	2846.62	2653.14	3417.09	3210.38	3266.06	3081.05
orf19_1868.1	RNR22	1512.75	1169.52	1593.63	1048.45	1273.34	1282.68	1262.09	1870.92	515.797	670.095	599.239	574.919
orf19_4998.1	ROB1	2280.03	2259.74	2320.59	2385.41	1441.12	1485.11	1578.99	1573.51	3058.01	3163.06	3494.15	3495.65
orf19_1069.1	RPN4	1584.17	1457.62	1520.37	1519.79	2619.48	2468.98	2214.97	2350.85	1861.59	1780.85	1819.27	1717.59
orf19_23.1	RTA3	287.105	276.097	296.828	251.794	321.589	295.045	267.019	247.806	502.219	433.499	375.125	382.788
orf19_3840.1	SAK1	637.528	663.38	634.664	687.44	972.48	1064.26	980.871	878.474	837.157	858.126	941.376	861.43
orf19_5714.1	SAP1	77.8485	83.2422	101.453	83.0526	186.589	186.771	144.799	116.621	209.525	158.301	131.12	140.096
orf19_3839.1	SAP10	71.2055	58.8403	68.8901	54.6586	124.875	78.4981	73.4133	73.4353	84.3003	79.851	60.8356	47.4008
orf19_3708.1	SAP2	25.5343	37.5869	22.4885	32.7546	53.5177	23.8907	52.863	39.213	51.1083	46.2295	32.9871	37.2886
orf19_5716.1	SAP4	37.1597	61.2017	53.4229	37.6221	100.768	62.4925	53.9446	45.7315	94.8615	94.7939	64.8139	62.569
orf19_5585.1	SAP5	277.141	438.252	248.798	403.5	75.6963	86.0301	56.1077	36.7686	25.4598	37.5128	29.0088	25.4911
orf19_5542.1	SAP6	296.24	496.502	296.828	701.232	162.482	147.228	91.8004	89.7316	176.333	153.32	84.7057	74.3666
orf19_6928.1	SAP9	2093.19	2037.76	1979.5	2101.46	1657.12	1689.42	1757.46	1378.77	3041.41	3116.99	2609.63	2460.84
orf19_853.1	SAP99	126.011	115.516	90.8698	109.824	138.375	128.398	115.595	132.917	140.123	157.056	148.359	121.557
orf19_3893.1	SCW11	1412.28	1274.22	1358.37	1339.69	1355.3	1775.09	1361.59	1037.36	2207.08	2146.95	1760.92	1886.13
orf19_2941.1	SCW4	12.2482	15.5464	6.20723	1.92674	24.5892	14.4757	18.2519	23.7315	19.4249	20.0795	2.48647	12.0082
orf19_1719.1	SGA1	426.61	453.208	419.751	478.136	745.873	726.254	732.105	675.584	677.232	640.209	515.693	497.392
orf19_3669.1	SHA3	1299.34	1439.52	1441.4	1507.62	1166.3	1044.48	949.505	1568.62	720.985	788.392	734.502	1078.84
orf19_6011.1	SIN3	1678.83	1800.04	1694.57	1899.46	1993.66	2085.79	2076.53	1812.25	2839.24	2549.16	2508.85	2713.64
orf19_2179.1	SIT1	315.339	291.84	316.365	298.036	295.553	373.19	388.157	204.621	641.022	599.116	511.715	610.312
orf19_3623.1	SMC2	561.132	556.326	550.002	589.278	703.445	730.962	774.287	670.695	696.845	798.354	768.981	753.567
orf19_1936.1	SNF1	1873.14	1811.06	1797.15	1989.51	2223.16	2197.83	2360.99	2232.7	2688.37	2581.54	2560.56	2417.02
orf19_2062.1	SOD4	212.371	217.06	310.667	265.586	2140.23	1544.42	1213.41	1299.73	218.577	199.394	249.144	298.52
orf19_2060.1	SOD5	3338.77	4471.66	2743.9	4291.86	298.446	284.688	379.505	294.25	233.665	249.204	310.145	268.183
orf19_2108.1	SOD6	41.3116	50.1815	20.8604	6.79429	44.8392	38.0133	46.3734	48.9908	46.5821	41.2486	43.5961	37.2886
orf19_6367.1	SSB1	48709.3	45738.6	45614.9	49014.9	27859.6	29848.9	31984.8	28363	62251.6	61958.3	69638.2	65763
orf19_2107_1.1	STF2	2182.04	1473.37	2351.52	823.732	1282.01	1024.71	832.693	1965.44	420.747	497.006	352.581	359.193
orf19_6814.1	TDH3	167477	149400	180055	139944	215062	213996	198211	218249	166776	171730	171093	176289
orf19_5908.1	TEC1	1274.43	1360.8	1214.28	1384.31	1131.59	1310.93	1257.76	1034.92	2229.72	2259.02	1820.59	1923.21
orf19_4892.1	TPK1	894.947	927.078	909.818	952.722	838.445	780.862	891.099	900.474	1452.72	1413.5	1402.86	1451.31
orf19_2277.1	TPK2	928.162	882.997	913.888	964.891	1193.3	1247.85	1053.34	1048.77	1597.56	1643.87	1368.39	1432.77
orf19_3038.1	TPS2	1680.49	1545.79	1630.26	1649.59	1790.19	1683.77	1589.81	1640.33	1988.32	1815.72	1711.85	1710.85
orf19_4290.1	TRR1	6581.42	6659.97	6389.28	6767.01	7307.82	7505.1	9407.58	8954.12	6902.26	6476.65	7716.5	8590.5
orf19_7611.1	TRX1	13503.5	12788.8	13275.4	13555.6	15847.5	16406.1	18203.1	15909.4	16537	16204.5	17499.3	19398.7
orf19_6059.1	TTR1	4764.54	4585.01	4731.03	4948.98	8130.36	8558.64	9680.14	8409	6425.5	6428.08	6304.19	6940.53
orf19_6109.1	TUP1	8347.65	7980.04	8295	8409.81	7954.86	8090.72	8872.19	8435.89	10834	10720.4	10891.2	10442.7
orf19_4941.1	TYE7	2505.89	2539.97	2669.82	2735.87	1654.23	1653.64	1610.36	2151.22	1765.03	1932.77	2210.47	2634.43
orf19_1354.1	UCF1	1011.2	873.551	887.838	424.593	180.803	179.239	176.165	451.51	119.001	110.982	105.924	65.9398
orf19_1738.1	UGP1	9104.13	9121.42	8928.34	9230.81	11145.7	11197.7	11070	10241.5	11430	11105.2	10149.9	9694.41
orf19_1822.1	UME6	190.781	239.887	159.251	225.023	10.125	9.76813	6.35437	9.87964	2.82887	6.38185	-0.165764	12.0082
orf19_3548.1	WH11	537.882	584.664	576.052	576.298	494.195	522.889	580.681	518.325	634.987	622.776	784.895	748.511
orf19_3707.1	YHB1	631.715	576.005	710.372	565.752	494.195	409.908	431.421	676.399	375.485	377.463	497.128	536.156
orf19_5917_3.1	YRA1	2045.86	2000.77	2093.47	2115.26	1907.83	2138.51	2242.01	1828.55	2676.3	2596.48	2670.63	2332.75
orf19_3618.1	YWP1	9157.27	8139.04	8675.98	8588.29	13782	14005.3	15895	17882.1	31917	33451	37034.3	32691.2
orf19_3794.1	ZAP1	268.837	253.269	213.793	257.473	274.339	229.139	238.897	211.954	345.311	322.673	336.668	386.158
orf19_255.1	ZCF1	395.886	398.894	396.144	385.652	717.909	867.48	722.37	475.14	930.698	1024.99	735.829	645.704
orf19_6182.1	ZCF34	488.059	448.485	466.967	461.099	399.696	454.159	413.034	370.028	588.216	617.795	515.693	467.056
orf19_3112.1	ZRT1	35.4989	32.864	31.4432	30.3208	53.5177	33.3058	47.455	44.9167	64.6868	62.4176	78.0751	52.4569
orf19_1585.1	ZRT2	3069.72	3176	3031.27	3194.23	2952.15	2882.3	3188.41	3388.92	2454.52	2493.13	3284.62	3505.76
