# Supplementary material for: Bypass of Candida albicans Filamentation/Biofilm Regulators through Diminished Expression of Protein Kinase Cak1
Source: PLoS Genet. 2016 Dec 9;12(12):e1006487. doi: 10.1371/journal.pgen.1006487 (PMC5147786; doi:10.1371/journal.pgen.1006487)
Supplement: S6 Table — NanoString measurements of target gene expression are provided as normalized numbers following RNA extraction from Candida albicans harvested from the listed growth conditions. (XLSX) [file pgen.1006487.s007.xlsx]

## Sheet: Sheet1
S6 Table. Gene expression levels of PGA5, PGA42, and ORF19.7606 when C. albicans is grown under various conditions.
Gene	YPD 30° average	YPD + 10% FBS 37°	spider 37° average	spider + 10% FBS 37°	M199 + 10% FBS 37°	RPMI + 10% FBS 37°	100% FBS 37°	average of all growth conditions
PGA5	16	3	13	16	3	7	36	13.4286
PGA42	15	5	21	40	27	48	172	46.8571
ORF19.7606	64	16	54	95	164	136	333	123.143
