# Supplementary material for: Bypass of Candida albicans Filamentation/Biofilm Regulators through Diminished Expression of Protein Kinase Cak1
Source: PLoS Genet. 2016 Dec 9;12(12):e1006487. doi: 10.1371/journal.pgen.1006487 (PMC5147786; doi:10.1371/journal.pgen.1006487)
Supplement: S7 Table — (XLSX) [file pgen.1006487.s008.xlsx]

## Sheet: Sheet1
S7 Table. List of yeast strains used in this study.
BWP17	ura3Δ iro1Δ::λimm434 arg4::hisG his1::hisG ura3Δ iro1Δ::λimm434 arg4::hisG his1::hisG
CW900	ura3Δ iro1Δ::λimm434 arg4::hisG his1::hisG ARG4:GIN4-DX1 ura3Δ iro1Δ::λimm434 arg4::hisG his1::hisG Δgin4::URA3
CW906	ura3Δ iro1Δ::λimm434 arg4::hisG his1::hisG ARG4:IRE1-DX1 ura3Δ iro1Δ::λimm434 arg4::hisG his1::hisG Δire1::URA3
CW914	ura3Δ iro1Δ::λimm434 arg4::hisG his1::hisG ARG4:DBF2-DX2 ura3Δ iro1Δ::λimm434 arg4::hisG his1::hisG Δdbf2::URA3
CW927	ura3Δ iro1Δ::λimm434 arg4::hisG his1::hisG ARG4:SNF1-DX1 ura3Δ iro1Δ::λimm434 arg4::hisG his1::hisG Δsnf1::URA3
CW962	ura3Δ iro1Δ::λimm434 arg4::hisG his1::hisG::pHIS1 ARG4:SNF1-DX1 ura3Δ iro1Δ::λimm434 arg4::hisG his1::hisG Δsnf1::URA3
CW972	ura3Δ iro1Δ::λimm434 arg4::hisG his1::hisG::pHIS1 ARG4:SNF1-DX1 ura3Δ iro1Δ::λimm434 arg4::hisG his1::hisG Δsnf1::URA3
CW991	ura3Δ iro1Δ::λimm434 arg4::hisG his1::hisG ARG4:CDC28-DX1 ura3Δ iro1Δ::λimm434 arg4::hisG his1::hisG Δcdc28::URA3
CW993	ura3Δ iro1Δ::λimm434 arg4::hisG his1::hisG ARG4:CDC7-DX1 ura3Δ iro1Δ::λimm434 arg4::hisG his1::hisG Δcdc7::URA3
CW994	ura3Δ iro1Δ::λimm434 arg4::hisG his1::hisG ARG4:CLN3-DX1 ura3Δ iro1Δ::λimm434 arg4::hisG his1::hisG Δcln3::URA3
CW995	ura3Δ iro1Δ::λimm434 arg4::hisG his1::hisG ARG4:SAK1-DX1 ura3Δ iro1Δ::λimm434 arg4::hisG his1::hisG Δsak1::URA3
CW999	ura3Δ iro1Δ::λimm434 arg4::hisG his1::hisG ARG4:CMK2-DX1 ura3Δ iro1Δ::λimm434 arg4::hisG his1::hisG Δcmk2::URA3
CW1003	ura3Δ iro1Δ::λimm434 arg4::hisG his1::hisG ARG4:CAK1-DX1 ura3Δ iro1Δ::λimm434 arg4::hisG his1::hisG Δcak1::URA3
CW1005	ura3Δ iro1Δ::λimm434 arg4::hisG his1::hisG ARG4:CTK1-DX1 ura3Δ iro1Δ::λimm434 arg4::hisG his1::hisG Δctk1::URA3
CW1006	ura3Δ iro1Δ::λimm434 arg4::hisG his1::hisG ARG4:MCK1-DX1 ura3Δ iro1Δ::λimm434 arg4::hisG his1::hisG Δmck1::URA3
CW1010	ura3Δ iro1Δ::λimm434 arg4::hisG his1::hisG ARG4:SHA3-DX1 ura3Δ iro1Δ::λimm434 arg4::hisG his1::hisG Δsha3::URA3
CW1038	ura3Δ iro1Δ::λimm434 arg4::hisG his1::hisG ARG4:IPL1-DX3 ura3Δ iro1Δ::λimm434 arg4::hisG his1::hisG Δipl1::URA3
CW1040	ura3Δ iro1Δ::λimm434 arg4::hisG his1::hisG ARG4:KIN28-DX3 ura3Δ iro1Δ::λimm434 arg4::hisG his1::hisG Δkin28::URA3
CW1041	ura3Δ iro1Δ::λimm434 arg4::hisG his1::hisG ARG4:KIN28-DX3 ura3Δ iro1Δ::λimm434 arg4::hisG his1::hisG Δkin28::URA3
CW1074	ura3Δ iro1Δ::λimm434 arg4::hisG his1::hisG::pHIS1 ARG4:CTK1-DX1 ura3Δ iro1Δ::λimm434 arg4::hisG his1::hisG Δctk1::URA3
CW1075	ura3Δ iro1Δ::λimm434 arg4::hisG his1::hisG::pHIS1 ARG4:CTK1-DX1 ura3Δ iro1Δ::λimm434 arg4::hisG his1::hisG Δctk1::URA3
CW1076	ura3Δ iro1Δ::λimm434 arg4::hisG his1::hisG::pHIS1 ARG4:CTK1-DX1 ura3Δ iro1Δ::λimm434 arg4::hisG his1::hisG Δctk1::URA3
CW1078	ura3Δ iro1Δ::λimm434 arg4::hisG his1::hisG::pHIS1::CTK1 ARG4:CTK1-DX1 ura3Δ iro1Δ::λimm434 arg4::hisG his1::hisG Δctk1::URA3
CW1079	ura3Δ iro1Δ::λimm434 arg4::hisG his1::hisG::pHIS1::CTK1 ARG4:CTK1-DX1 ura3Δ iro1Δ::λimm434 arg4::hisG his1::hisG Δctk1::URA3
CW1082	ura3Δ iro1Δ::λimm434 arg4::hisG his1::hisG::pHIS1 ARG4:KIN28-DX3 ura3Δ iro1Δ::λimm434 arg4::hisG his1::hisG Δkin28::URA3
CW1085	ura3Δ iro1Δ::λimm434 arg4::hisG his1::hisG::pHIS1::KIN28 ARG4:KIN28-DX3 ura3Δ iro1Δ::λimm434 arg4::hisG his1::hisG Δkin28::URA3
CW1091	ura3Δ iro1Δ::λimm434 arg4::hisG his1::hisG::pHIS1 ARG4:KIN28-DX3 ura3Δ iro1Δ::λimm434 arg4::hisG his1::hisG Δkin28::URA3
CW1094	ura3Δ iro1Δ::λimm434 arg4::hisG his1::hisG::pHIS1::KIN28 ARG4:KIN28-DX3 ura3Δ iro1Δ::λimm434 arg4::hisG his1::hisG Δkin28::URA3
CW1097	ura3Δ iro1Δ::λimm434 arg4::hisG his1::hisG::pHIS1::KIN28 ARG4:KIN28-DX3 ura3Δ iro1Δ::λimm434 arg4::hisG his1::hisG Δkin28::URA3
CW1099	ura3Δ iro1Δ::λimm434 arg4::hisG his1::hisG::pHIS1 ARG4:MCK1-DX1 ura3Δ iro1Δ::λimm434 arg4::hisG his1::hisG Δmck1::URA3
CW1100	ura3Δ iro1Δ::λimm434 arg4::hisG his1::hisG::pHIS1 ARG4:MCK1-DX1 ura3Δ iro1Δ::λimm434 arg4::hisG his1::hisG Δmck1::URA3
CW1101	ura3Δ iro1Δ::λimm434 arg4::hisG his1::hisG::pHIS1 ARG4:MCK1-DX1 ura3Δ iro1Δ::λimm434 arg4::hisG his1::hisG Δmck1::URA3
CW1111	ura3Δ iro1Δ::λimm434 arg4::hisG his1::hisG::pHIS1 ARG4:SAK1-DX1 ura3Δ iro1Δ::λimm434 arg4::hisG his1::hisG Δsak1::URA3
CW1112	ura3Δ iro1Δ::λimm434 arg4::hisG his1::hisG::pHIS1 ARG4:SAK1-DX1 ura3Δ iro1Δ::λimm434 arg4::hisG his1::hisG Δsak1::URA3
CW1113	ura3Δ iro1Δ::λimm434 arg4::hisG his1::hisG::pHIS1 ARG4:SAK1-DX1 ura3Δ iro1Δ::λimm434 arg4::hisG his1::hisG Δsak1::URA3
CW1114	ura3Δ iro1Δ::λimm434 arg4::hisG his1::hisG::pHIS1::SAK1 ARG4:SAK1-DX1 ura3Δ iro1Δ::λimm434 arg4::hisG his1::hisG Δsak1::URA3
CW1120	ura3Δ iro1Δ::λimm434 arg4::hisG his1::hisG::pHIS1 ARG4:SAK1-DX1 ura3Δ iro1Δ::λimm434 arg4::hisG his1::hisG Δsak1::URA3
CW1123	ura3Δ iro1Δ::λimm434 arg4::hisG his1::hisG::pHIS1::SAK1 ARG4:SAK1-DX1 ura3Δ iro1Δ::λimm434 arg4::hisG his1::hisG Δsak1::URA3
CW1129	ura3Δ iro1Δ::λimm434 arg4::hisG his1::hisG::pHIS1 ARG4:SAK1-DX1 ura3Δ iro1Δ::λimm434 arg4::hisG his1::hisG Δsak1::URA3
CW1138	ura3Δ iro1Δ::λimm434 arg4::hisG his1::hisG::pHIS1 ARG4:SNF1-DX1 ura3Δ iro1Δ::λimm434 arg4::hisG his1::hisG Δsnf1::URA3
CW1139	ura3Δ iro1Δ::λimm434 arg4::hisG his1::hisG::pHIS1 ARG4:SNF1-DX1 ura3Δ iro1Δ::λimm434 arg4::hisG his1::hisG Δsnf1::URA3
CW1140	ura3Δ iro1Δ::λimm434 arg4::hisG his1::hisG::pHIS1 ARG4:SNF1-DX1 ura3Δ iro1Δ::λimm434 arg4::hisG his1::hisG snf1::URA3
CW1141	ura3Δ iro1Δ::λimm434 arg4::hisG his1::hisG::pHIS1::SNF1 ARG4:SNF1-DX1 ura3Δ iro1Δ::λimm434 arg4::hisG his1::hisG Δsnf1::URA3
CW1147	ura3Δ iro1Δ::λimm434 arg4::hisG his1::hisG::pHIS1::SNF1 ARG4:SNF1-DX1 ura3Δ iro1Δ::λimm434 arg4::hisG his1::hisG Δsnf1::URA3
CW1176	ura3Δ iro1Δ::λimm434 arg4::hisG his1::hisG::pHIS1 ARG4:CAK1-DX1 ura3Δ iro1Δ::λimm434 arg4::hisG his1::hisG Δcak1::URA3
CW1177	ura3Δ iro1Δ::λimm434 arg4::hisG his1::hisG::pHIS1 ARG4:CAK1-DX1 ura3Δ iro1Δ::λimm434 arg4::hisG his1::hisG Δcak1::URA3
CW1179	ura3Δ iro1Δ::λimm434 arg4::hisG his1::hisG::pHIS1 ARG4:SNF1-DX1 ura3Δ iro1Δ::λimm434 arg4::hisG his1::hisG Δsnf1::URA3
CW1202	ura3Δ iro1Δ::λimm434 arg4::hisG his1::hisG::pHIS1 ARG4:KIN28-DX3 ura3Δ iro1Δ::λimm434 arg4::hisG his1::hisG Δkin28::URA3
CW1428	ura3Δ iro1Δ::λimm434 arg4::hisG his1::hisG::pHIS1 ARG4:CAK1-DX1 ura3Δ iro1Δ::λimm434 arg4::hisG his1::hisG Δcak1::URA3
CW1429	ura3Δ iro1Δ::λimm434 arg4::hisG his1::hisG::pHIS1 ARG4:CAK1-DX1 ura3Δ iro1Δ::λimm434 arg4::hisG his1::hisG Δcak1::URA3
CW1431	ura3Δ iro1Δ::λimm434 arg4::hisG his1::hisG::pHIS1::CAK1 ARG4:CAK1-DX1 ura3Δ iro1Δ::λimm434 arg4::hisG his1::hisG Δcak1::URA3
CW1432	ura3Δ iro1Δ::λimm434 arg4::hisG his1::hisG::pHIS1::CAK1 ARG4:CAK1-DX1 ura3Δ iro1Δ::λimm434 arg4::hisG his1::hisG Δcak1::URA3
CW1433	ura3Δ iro1Δ::λimm434 arg4::hisG his1::hisG::pHIS1::CAK1 ARG4:CAK1-DX1 ura3Δ iro1Δ::λimm434 arg4::hisG his1::hisG Δcak1::URA3
CW1437	ura3Δ iro1Δ::λimm434 arg4::hisG his1::hisG::pHIS1 ARG4:CLN3-DX1 ura3Δ iro1Δ::λimm434 arg4::hisG his1::hisG Δcln3::URA3
CW1438	ura3Δ iro1Δ::λimm434 arg4::hisG his1::hisG::pHIS1 ARG4:CLN3-DX1 ura3Δ iro1Δ::λimm434 arg4::hisG his1::hisG Δcln3::URA3
CW1439	ura3Δ iro1Δ::λimm434 arg4::hisG his1::hisG::pHIS1 ARG4:CLN3-DX1 ura3Δ iro1Δ::λimm434 arg4::hisG his1::hisG Δcln3::URA3
CW1440	ura3Δ iro1Δ::λimm434 arg4::hisG his1::hisG::pHIS1::CLN3 ARG4:CLN3-DX1 ura3Δ iro1Δ::λimm434 arg4::hisG his1::hisG Δcln3::URA3
CW1443	ura3Δ iro1Δ::λimm434 arg4::hisG his1::hisG::pHIS1::CLN3 ARG4:CLN3-DX1 ura3Δ iro1Δ::λimm434 arg4::hisG his1::hisG Δcln3::URA3
CW1446	ura3Δ iro1Δ::λimm434 arg4::hisG his1::hisG::pHIS1::CLN3 ARG4:CLN3-DX1 ura3Δ iro1Δ::λimm434 arg4::hisG his1::hisG Δcln3::URA3
CW1460	ura3Δ iro1Δ::λimm434 arg4::hisG his1::hisG::pHIS1 ARG4:CAK1-DX1 Δbrg1::dpl200 ura3Δ iro1Δ::λimm434 arg4::hisG his1::hisG Δcak1::URA3 Δbrg1::dpl200
CW1463	ura3Δ iro1Δ::λimm434 arg4::hisG his1::hisG::pHIS1 ARG4:CAK1-DX1 Δbrg1::dpl200 ura3Δ iro1Δ::λimm434 arg4::hisG his1::hisG Δcak1::URA3 Δbrg1::dpl200
CW1464	ura3Δ iro1Δ::λimm434 arg4::hisG his1::hisG::pHIS1 ARG4:CAK1-DX1 Δbrg1::dpl200 ura3Δ iro1Δ::λimm434 arg4::hisG his1::hisG Δcak1::URA3 Δbrg1::dpl200
CW1534	ura3Δ iro1Δ::λimm434 arg4::hisG his1::hisG::pHIS1 ARG4:CAK1-DX1 Δume6::dpl200 ura3Δ iro1Δ::λimm434 arg4::hisG his1::hisG Δcak1::URA3 Δume6::dpl200
CW1535	ura3Δ iro1Δ::λimm434 arg4::hisG his1::hisG::pHIS1 ARG4:CAK1-DX1 Δume6::dpl200 ura3Δ iro1Δ::λimm434 arg4::hisG his1::hisG Δcak1::URA3 Δume6::dpl200
CW1536	ura3Δ iro1Δ::λimm434 arg4::hisG his1::hisG::pHIS1 ARG4:CAK1-DX1 Δume6::dpl200 ura3Δ iro1Δ::λimm434 arg4::hisG his1::hisG Δcak1::URA3 Δume6::dpl200
CW1543	ura3Δ iro1Δ::λimm434 arg4::hisG his1::hisG::pHIS1 ARG4:CAK1-DX1 Δbcr1::dpl200 ura3Δ iro1Δ::λimm434 arg4::hisG his1::hisG Δcak1::URA3 Δbcr1::dpl200
CW1544	ura3Δ iro1Δ::λimm434 arg4::hisG his1::hisG::pHIS1 ARG4:CAK1-DX1 Δbcr1::dpl200 ura3Δ iro1Δ::λimm434 arg4::hisG his1::hisG Δcak1::URA3 Δbcr1::dpl200
CW1547	ura3Δ iro1Δ::λimm434 arg4::hisG his1::hisG::pHIS1 ARG4:CAK1-DX1 Δbcr1::dpl200 ura3Δ iro1Δ::λimm434 arg4::hisG his1::hisG Δcak1::URA3 Δbcr1::dpl200
CW1579	ura3Δ iro1Δ::λimm434 arg4::hisG his1::hisG::pHIS1 ARG4:CAK1-DX1 Δtec1::dpl200 ura3Δ iro1Δ::λimm434 arg4::hisG his1::hisG Δcak1::URA3 Δtec1::dpl200
CW1580	ura3Δ iro1Δ::λimm434 arg4::hisG his1::hisG::pHIS1 ARG4:CAK1-DX1 Δtec1::dpl200 ura3Δ iro1Δ::λimm434 arg4::hisG his1::hisG Δcak1::URA3 Δtec1::dpl200
CW1584	ura3Δ iro1Δ::λimm434 arg4::hisG his1::hisG::pHIS1 ARG4:CAK1-DX1 Δtec1::dpl200 ura3Δ iro1Δ::λimm434 arg4::hisG his1::hisG Δcak1::URA3 Δtec1::dpl200
CW1603	ura3Δ iro1Δ::λimm434 arg4::hisG his1::hisG::pHIS1 ARG4:CAK1-DX1 Δefg1::dpl200 ura3Δ iro1Δ::λimm434 arg4::hisG his1::hisG Δcak1::URA3 Δefg1::dpl200
CW1605	ura3Δ iro1Δ::λimm434 arg4::hisG his1::hisG::pHIS1 ARG4:CAK1-DX1 Δefg1::dpl200 ura3Δ iro1Δ::λimm434 arg4::hisG his1::hisG Δcak1::URA3 Δefg1::dpl200
CW1607	ura3Δ iro1Δ::λimm434 arg4::hisG his1::hisG::pHIS1 ARG4:CAK1-DX1 Δefg1::dpl200 ura3Δ iro1Δ::λimm434 arg4::hisG his1::hisG Δcak1::URA3 Δefg1::dpl200
CW1627	ura3Δ iro1Δ::λimm434 arg4::hisG::pARG4 URA3 his1::hisG::pHIS1 Δbcr1::dpl200 ura3Δ iro1Δ::λimm434 arg4::hisG his1::hisG Δbcr1::dpl200
CW1628	ura3Δ iro1Δ::λimm434 arg4::hisG::pARG4 URA3 his1::hisG::pHIS1 Δbcr1::dpl200 ura3Δ iro1Δ::λimm434 arg4::hisG his1::hisG Δbcr1::dpl200
CW1630	ura3Δ iro1Δ::λimm434 arg4::hisG::pARG4 URA3 his1::hisG::pHIS1 Δbcr1::dpl200 ura3Δ iro1Δ::λimm434 arg4::hisG his1::hisG Δbcr1::dpl200
CW1633	ura3Δ iro1Δ::λimm434 arg4::hisG::pARG4 URA3 his1::hisG::pHIS1 Δume6::dpl200 ura3Δ iro1Δ::λimm434 arg4::hisG his1::hisG Δume6::dpl200
CW1634	ura3Δ iro1Δ::λimm434 arg4::hisG::pARG4 URA3 his1::hisG::pHIS1 Δume6::dpl200 ura3Δ iro1Δ::λimm434 arg4::hisG his1::hisG Δume6::dpl200
CW1636	ura3Δ iro1Δ::λimm434 arg4::hisG::pARG4 URA3 his1::hisG::pHIS1 Δume6::dpl200 ura3Δ iro1Δ::λimm434 arg4::hisG his1::hisG Δume6::dpl200
CW1639	ura3Δ iro1Δ::λimm434 arg4::hisG::pARG4 URA3 his1::hisG::pHIS1 Δbrg1::dpl200 ura3Δ iro1Δ::λimm434 arg4::hisG his1::hisG Δbrg1::dpl200
CW1642	ura3Δ iro1Δ::λimm434 arg4::hisG::pARG4 URA3 his1::hisG::pHIS1 Δbrg1::dpl200 ura3Δ iro1Δ::λimm434 arg4::hisG his1::hisG Δbrg1::dpl200
CW1644	ura3Δ iro1Δ::λimm434 arg4::hisG::pARG4 URA3 his1::hisG::pHIS1 Δbrg1::dpl200 ura3Δ iro1Δ::λimm434 arg4::hisG his1::hisG Δbrg1::dpl200
CW1646	ura3Δ iro1Δ::λimm434 arg4::hisG::pARG4 URA3 his1::hisG::pHIS1 Δtec1::dpl200 ura3Δ iro1Δ::λimm434 arg4::hisG his1::hisG Δtec1::dpl200
CW1648	ura3Δ iro1Δ::λimm434 arg4::hisG::pARG4 URA3 his1::hisG::pHIS1 Δtec1::dpl200 ura3Δ iro1Δ::λimm434 arg4::hisG his1::hisG Δtec1::dpl200
CW1649	ura3Δ iro1Δ::λimm434 arg4::hisG::pARG4 URA3 his1::hisG::pHIS1 Δtec1::dpl200 ura3Δ iro1Δ::λimm434 arg4::hisG his1::hisG Δtec1::dpl200
CW1651	ura3Δ iro1Δ::λimm434 arg4::hisG::pARG4 URA3 his1::hisG::pHIS1 Δefg1::dpl200 ura3Δ iro1Δ::λimm434 arg4::hisG his1::hisG Δefg1::dpl200
CW1654	ura3Δ iro1Δ::λimm434 arg4::hisG::pARG4 URA3 his1::hisG::pHIS1 Δefg1::dpl200 ura3Δ iro1Δ::λimm434 arg4::hisG his1::hisG Δefg1::dpl200
CW1655	ura3Δ iro1Δ::λimm434 arg4::hisG::pARG4 URA3 his1::hisG::pHIS1 Δefg1::dpl200 ura3Δ iro1Δ::λimm434 arg4::hisG his1::hisG Δefg1::dpl200
CW1715	ura3Δ iro1Δ::λimm434 arg4::hisG his1::hisG::pHIS1 ARG4:CAK1-DX1 Δbrg1::dpl200 Δume6::NAT1 ura3Δ iro1Δ::λimm434 arg4::hisG his1::hisG Δcak1::URA3 Δbrg1::dpl200 Δume6::NAT1
CW1720	ura3Δ iro1Δ::λimm434 arg4::hisG his1::hisG::pHIS1::CAK1 ARG4:CAK1-DX1 Δbrg1::dpl200 Δume6::NAT1 ura3Δ iro1Δ::λimm434 arg4::hisG his1::hisG Δcak1::URA3 Δbrg1::dpl200 Δume6::NAT1
CW1721	ura3Δ iro1Δ::λimm434 arg4::hisG his1::hisG::pHIS1 ARG4:CAK1-DX1 Δbrg1::dpl200 Δume6::NAT1 ura3Δ iro1Δ::λimm434 arg4::hisG his1::hisG Δcak1::URA3 Δbrg1::dpl200 Δume6::NAT1
CW1724	ura3Δ iro1Δ::λimm434 arg4::hisG his1::hisG::pHIS1::CAK1 ARG4:CAK1-DX1 Δbrg1::dpl200 Δume6::NAT1 ura3Δ iro1Δ::λimm434 arg4::hisG his1::hisG Δcak1::URA3 Δbrg1::dpl200 Δume6::NAT1
CW1727	ura3Δ iro1Δ::λimm434 arg4::hisG his1::hisG::pHIS1 ARG4:CAK1-DX1 Δbrg1::dpl200 Δume6::NAT1 ura3Δ iro1Δ::λimm434 arg4::hisG his1::hisG Δcak1::URA3 Δbrg1::dpl200 Δume6::NAT1
CW1732	ura3Δ iro1Δ::λimm434 arg4::hisG his1::hisG::pHIS1::CAK1 ARG4:CAK1-DX1 Δbrg1::dpl200 Δume6::NAT1 ura3Δ iro1Δ::λimm434 arg4::hisG his1::hisG Δcak1::URA3 Δbrg1::dpl200 Δume6::NAT1
CW1733	ura3Δ iro1Δ::λimm434 arg4::hisG his1::hisG::pHIS1 ARG4:CAK1-DX1 Δbrg1::dpl200 Δume6::NAT1 ura3Δ iro1Δ::λimm434 arg4::hisG his1::hisG Δcak1::URA3 Δbrg1::dpl200 Δume6::NAT1
CW1736	ura3Δ iro1Δ::λimm434 arg4::hisG his1::hisG::pHIS1::CAK1 ARG4:CAK1-DX1 Δbrg1::dpl200 Δume6::NAT1 ura3Δ iro1Δ::λimm434 arg4::hisG his1::hisG Δcak1::URA3 Δbrg1::dpl200 Δume6::NAT1
DAY185	ura3Δ iro1Δ::λimm434 ARG4:URA3:arg4::hisG HIS1::his1::hisG ura3Δ iro1Δ::λimm434 arg4::hisG his1::hisG
DAY286	ura3Δ iro1Δ::λimm434 ARG4:URA3:arg4::hisG his1::hisG ura3Δ iro1Δ::λimm434 arg4::hisG his1::hisG
SC5314	wild type reference strain
TA72	ura3Δ iro1Δ::λimm434 arg4::hisG his1::hisG Δcek1::ARG4 ura3Δ iro1Δ::λimm434 arg4::hisG his1::hisG Δcek1::URA3
TA86	ura3Δ iro1Δ::λimm434 arg4::hisG his1::hisG::pHIS1 Δcek1::ARG4 ura3Δ iro1Δ::λimm434 arg4::hisG his1::hisG Δcek1::URA3
